# Supplementary material for: Autophagy Proteins and clinical data reveal the prognosis of polycystic ovary syndrome
Source: BMC Pregnancy Childbirth. 2024 Feb 21;24:152. doi: 10.1186/s12884-024-06273-w (PMC10880238; doi:10.1186/s12884-024-06273-w)
Supplement: Supplementary file 1 — Additional file 1. Results of the Differentially Expressed Protein (DEP) analysis. [file 12884_2024_6273_MOESM1_ESM.xlsx]

## Sheet: Sheet1
results of the Differentially Expressed Protein (DEP) analysis
Protein	Protein Description	Gene Name	PG.ProteinGroups	PG.ProteinAccessions	PG.Genes	PG.ProteinDescriptions	PG.ProteinNames	SequenceNumber	PCOS-NO-OB-10	PCOS-OB-19	PCOS-NO-OB-1	PCOS-OB-20	PCOS-OB-21	PCOS-OB-22	PCOS-OB-23	PCOS-OB-24	PCOS-OB-25	PCOS-OB-26	PCOS-OB-27	PCOS-NO-OB-11	PCOS-OB-28	PCOS-OB-29	PCOS-NO-OB-2	PCOS-OB-30	PCOS-OB-31	PCOS-OB-32	PCOS-OB-33	PCOS-NO-OB-12	PCOS-NO-OB-3	PCOS-NO-OB-4	PCOS-NO-OB-5	PCOS-NO-OB-6	PCOS-NO-OB-7	PCOS-NO-OB-8	PCOS-NO-OB-13	PCOS-NO-OB-9	PCOS-NO-OB-14	PCOS-OB-15	PCOS-OB-16	PCOS-OB-17	PCOS-OB-18	average PCOS	CON-NO-OB-34	CON-OB-35	CON-NO-OB-36	CON-NO-OB-37	CON-NO-OB-38	CON-NO-OB-39	CON-HH-40
Q15651	High mobility group nucleosome-binding domain-containing protein 3	HMGN3	Q15651	Q15651	HMGN3	High mobility group nucleosome-binding domain-containing protein 3	HMGN3_HUMAN	4	197.538	396.899	532.765	182.042	238.252	78.8959	95.0759	171.687	284.47	586.99	1007.5	229.839	410.215	887.175	837.198	324.69	266.098	144.695	176.673		460.804	305.59	377.957	746.645	869.592	281.28	90.6628	98.1968	269.463	333.526	339.758	489.3	373.429	377.653	61.9827	126.728	246.631	82.1098	131.8	65.7644	69.8433
P32119	Peroxiredoxin-2	PRDX2	P32119	P32119	PRDX2	Peroxiredoxin-2	PRDX2_HUMAN	21	1398.19	3307.44	6373.51	2809.43	2395.48	1006.96	3408.66	896.214	6721.3	2048.17	1092.93	8523.37	2766.22	1266.5	3956.23	5570.6	5584.97	12737.6	2838.02	10917.4	2554.52	3083.6	1961.83	4996.71	6451.2	3185.83	7315.45	1497.83	3929.19	1534.68	2498.61	2830.94	2420.38	3935.76	1124.22	1983.79	1487.56	1758.93	815.384	493.498	870.833
Q16651	Prostasin	PRSS8	Q16651	Q16651	PRSS8	Prostasin	PRSS8_HUMAN	1	409.574	1192.19	774.088	899.259	1238.53	1491.89	288.484	994.782	1140.89	781.404	593.405	3087.61	875.525	1414.84	1157.68	737.569	1261.74	5394.63	531.452	1066.07	1175.43	2899.81	908.495	688.588	637.29	1404.03	2697.55	465.441	636.947	786.873	848.02	584.81	1737.75	1236.44	267.031	376.077	436.943	387.675	493.186	496.229	309.614
P09467	Fructose-1,6-bisphosphatase 1	FBP1	P09467	P09467	FBP1	Fructose-1,6-bisphosphatase 1	F16P1_HUMAN	7	354.457		132.584	319.238	361.463	769.975	512.18	240.183		407.535	682.51	515.512	446.183	622.509				145.215		734.121		426.806	733.703		383.215	434.878	198.12	816.101	217.506	362.768	363.632	561.696	478.091	448.807	97.3801			198.574		70.9934	218.721
O43790	Keratin, type II cuticular Hb6	KRT86	O43790;P78385;P78386;Q14533	O43790	KRT86;KRT83;KRT85;KRT81	Keratin, type II cuticular Hb6;Keratin, type II cuticular Hb3;Keratin, type II cuticular Hb5;Keratin, type II cuticular Hb1	KRT86_HUMAN;KRT83_HUMAN;KRT85_HUMAN;KRT81_HUMAN	0	1089.76	1519.49	1439.76	1114.85	980.701	451.832	253.653	964.873	1843.29	1036.21	482.031	2262.06	636.171	807.706	1631.06	1905.5	4380.45	3687.2	1018.44	2009.62	1179.42	2251.6	1459.09	901.735	1378.03	1110.58	712.166	821.134	912.54	792.523	299.29	951.432	564.749	1298.45	495.194	1057.1	504.122	608.669	144.547	359.669	232.664
P11277	Spectrin beta chain, erythrocytic	SPTB	P11277	P11277	SPTB	Spectrin beta chain, erythrocytic	SPTB1_HUMAN	188	35027.9	106064	59593	33609.8	42529.1	19538.1	14534.6	21107.5	101254	41469.2	15148.8	25713.3	43417	83550.6	15554.5	72044.4	45190.7	112065	75260.8	181560	36442.2	15524	9628.12	34600	44881.4	18362.4	45752	3417.66	103122	44743.9	49055.7	24452.2	23462.4	48414.4	17211.4	47865.8	31900.2	11352.3	3168.65	4367.15	11025.6
Q9NUQ2	1-acyl-sn-glycerol-3-phosphate acyltransferase epsilon	AGPAT5	Q9NUQ2	Q9NUQ2	AGPAT5	1-acyl-sn-glycerol-3-phosphate acyltransferase epsilon	PLCE_HUMAN	7	311.507		242.479			236.646		177.494		46.5786	539.993		295.687		452.545	57.0408			210.252				589.551	626.567	370.215	306.457		94.6981		421.941	324.33	344.461	253.93	310.651	86.6497	52.1757			130.669	164.517	158.816
Q6ZUK4	Transmembrane protein 26	TMEM26	Q6ZUK4	Q6ZUK4	TMEM26	Transmembrane protein 26	TMM26_HUMAN	5			5645.14	2503	5819.86	4573.08	4210.77	2427.28		1607.77	6760.34	2761.1	1302.64	5617.08		6112.6			1695.56	2818.43	4128.38	1669.52	1493.85		2760.06	2148.83	1254.9	467.098	6157.77	3269.8	3188.06	1720.14	2112.1	3239.43	949.546	2.09291	3405.72	1607.48	1051.3	933.526	925.876
Q15018	BRISC complex subunit Abraxas 2	ABRAXAS2	Q15018	Q15018	ABRAXAS2	BRISC complex subunit Abraxas 2	ABRX2_HUMAN	2	77.6734	321.102	277.492		133.62	204.566	148.031	124.241	430.502	191.087	124.85	153.026	113.962	187.792	311.292	187.469	310.388	472.518	297.712		643.341	489.902	97.8061	169.344	378.717	214.713			329.811	91.294	107.581	266.632		244.874	82.0441		153.296	120.364	58.0578	66.2304
O95477	Phospholipid-transporting ATPase ABCA1	ABCA1	O95477	O95477	ABCA1	Phospholipid-transporting ATPase ABCA1	ABCA1_HUMAN	8	206.284	446.718	178.236	120.877		201.536	170.203	92.5792	207.841		132.76	114.665	312.557	160.829	413.945				288.177		326.297	47.6875	189.428	719.741		202.654	329.349		212.439	100.674	104.314	188.587	151.783	224.806	115.729			59.6958	120.416	55.1284	90.6034
P01011	Alpha-1-antichymotrypsin	SERPINA3	P01011	P01011	SERPINA3	Alpha-1-antichymotrypsin	AACT_HUMAN	27	9270.41	15770.3	12702.5	19333.3	12321	13565.2	2166.49	16318.8	31515.5	13409	8216.13	29776.4	17692.8	7092.98	4197.76	33686.9	26439.2	51171	11100.7	16114.3	6009.22	48754.8	9315.56	1905.28	19346.9	8868.74	35095.3	13145.4	20668.8	13446.9	5309.5	9324.35	5482.77	16622.2	5507.82	16886.5	7092.07	5614.81	4088.95	5229.29	3085.99
P04040	Catalase	CAT	P04040	P04040	CAT	Catalase	CATA_HUMAN	38	1414.3	2328.88	2080.84	2022	1037.33	450.115	857.328	895.171	2660.25	1043.88	814.472	1382.23	1500.84	1319.84	3250.67	2283.06	5895.47	4880.08	2265.6	5238.77	1053.32	4629.93	1227.97	1154.5	1259.24	717.544	1091.37	848.54	2190.89	1370.81	1436.23	915.418	867.471	1890.44	855.816	1131.49	562.823	683.3	854.1	596.571	733.206
Q9UKD2	mRNA turnover protein 4 homolog	MRTO4	Q9UKD2	Q9UKD2	MRTO4	mRNA turnover protein 4 homolog	MRT4_HUMAN	9	26849.3	61536.7	36735.5	15040.8	39488.8	26076.8	23157.9	14671.2	76236.9	25114	14415.2	17187.4	16161.7	16456.2	52459.8	18728.5	19259.2	12731.9	42169	32237.7	53459.6	57882.7	21243.7	26045.8	35230.1	52955.2	21995.2	29852.4	14435.5	16221.2	19379	30606.3	24510.7	30016.1	11662.7	9090.19	14211.3	10863.2	13072.7	11542.2	15622.7
Q6P161	39S ribosomal protein L54, mitochondrial	MRPL54	Q6P161	Q6P161	MRPL54	39S ribosomal protein L54, mitochondrial	RM54_HUMAN	1	100.771		51.2566	222.747	216.806	85.7024	86.2908	172.402		128.03			138.929	100.134							279.817		87.1406		247.742	267.438		60.3768	106.335	206.985	101.036	102.245	379.153	157.067	61.6984		80.0096	90.352	34.3107	83.3119	46.28
Q9UQ90	Paraplegin	SPG7	Q9UQ90	Q9UQ90	SPG7	Paraplegin	SPG7_HUMAN	12	238.104		633.603	1013.53	668.069	706.598	198.923	485.376		226.482	967.722	939.004	472.903	1094.82		97.1558			75.7511		965.688		631.264		638.155	649.03	435.452	424.722	92.8887	263.391	766.203	474.252	901.117	562.408	199.908			47.2974	218.617	363.46	368.008
P17096	High mobility group protein HMG-I/HMG-Y	HMGA1	P17096	P17096	HMGA1	High mobility group protein HMG-I/HMG-Y	HMGA1_HUMAN	6	4259.82	5629.68	3772.25	1545.19	3632.7	2991.02	2609.9	4966.84	3618.2	2647.12	2689.93	3003.98	4582.84	3599.71	6591.11		1241.22	1905.42	2449.83	436.464	7074.71	5060.89	2657.71	3079.75	6008.29	3443.62	1159.54	1205.53	6614.46	7351.24	1262.53	1240.96	3398.41	3491.59	820.073	1904.25	2970.51	1523.61	1074.12	1161.62	966.87
P02768	Serum albumin	ALB	P02768	P02768	ALB	Serum albumin	ALBU_HUMAN	170	33853	53477.1	52694.6	32388.8	37328.8	23082.3	9143.54	45171.7	80990.9	42634.5	24279.6	71942.3	34486.5	34208.1	69852.4	62726.4	208110	105315	63328.3	66527.1	22639.5	130547	53723.5	25059.2	71873	38801.6	63925.2	24091.9	32762.6	44347.5	29142.3	53817.4	29134.2	53679	6563.32	31200.9	16606.4	14249.4	45221.6	26179.4	21828.9
Q99623	Prohibitin-2	PHB2	Q99623	Q99623	PHB2	Prohibitin-2	PHB2_HUMAN	16	1927.5	10837.9	4557.15	3086.17	2717.65	3744.67	1984.27	4939.76	9885.64	5073.07	2856.1	12517	2969.55	4961.78	5786.97	2386.65	4329.34	6616.35	5217.9	10916.1	3897.43	8284.26	3823.1	1944.78	6392.33	3343.83	3261.73	1048.83	1955.39	2947.99	9749.93	1784.25	5873.74	4897.55	466.182	1313.7	1755.55	886.914	5368.34	2518.79	2460.76
Q9Y3E1	Hepatoma-derived growth factor-related protein 3	HDGFL3	Q9Y3E1	Q9Y3E1	HDGFL3	Hepatoma-derived growth factor-related protein 3	HDGR3_HUMAN	4	2184.58	6422.87	4385.69	3335.38	2954.36	3924.94	2669.1	2517.2	10083.9	3545.24	3879.3	7961.84	4722.77	4007.62	5122.37	2952.58	2353.22	6171.27	3361.86	2543.28	2860.91	13563.8	3204.4	1096.33	3816.09	3723.98	2831.35	2329.05	1954.88	3776.8	3131.72	2657.75	2217.17	4007.99	632.557	1900.6	3177.68	964.607	1990.77	1568.93	2380.75
Q9BU23	Lipase maturation factor 2	LMF2	Q9BU23	Q9BU23	LMF2	Lipase maturation factor 2	LMF2_HUMAN	4	333.173	1076.18	742.191	549.296	862.225	518.011	453.794	1793.6	1355.71	1088.8	590.206	1391.05	389.124	1425.2	1161.88	1231.61	1096.1	1047	1242.26	493.84	489.553	1339	510.055	322.791	1017.13	797.573	1455.63	438.3	790.841	364.369	868.198	328.37	950.877	864.059	114.682	329.175	846.187	177.191	336.422	308.949	617.634
Q9NYQ6	Cadherin EGF LAG seven-pass G-type receptor 1	CELSR1	Q9NYQ6	Q9NYQ6	CELSR1	Cadherin EGF LAG seven-pass G-type receptor 1	CELR1_HUMAN	6	274.482	1504.47	745.377	359.313	854.898	827.794	458.082	437.082	1381.32	772.696	1149.2	551.819	582.856	1432.06	636.438	1173.71				1012.85	1442.09		280.094	285.799	1057.34	1008.51	271.894	174.46	916.704	709.658	877.821	551.719	627.9	770.98	219.455	249.714	700.272	269.345	258.6	535.688	233.366
Q9NX24	H/ACA ribonucleoprotein complex subunit 2	NHP2	Q9NX24	Q9NX24	NHP2	H/ACA ribonucleoprotein complex subunit 2	NHP2_HUMAN	4	348.47	1338.77	468.752	878.625	1115.54	568.581	552.788	1035.88	1172.24	1167.44	291.587	1802.66	356.187	1101.19	1384.27	821.259	3652.36	1675.86	1148.4	787.133	461.098	1296.53	677.23	1262.83	1151.93	542.284	1004.27	154.239	491.279	949.479	1156.38	917.038	1369.72	1003.1		433.306	220.54	485.938	686.79	481.452	456.934
O43491	Band 4.1-like protein 2	EPB41L2	O43491	O43491	EPB41L2	Band 4.1-like protein 2	E41L2_HUMAN	25	144.466	302.926	200.219	252.402	293.842	1019.37	194.108	242.661	578.345	307.777	736.637	425.251	267.485	299.988	172.879	322.487	118.153	139.277	140.64	830.506	368.166	553.549	315.639	77.9803	233.627	486.123	303.926	211.06	483.255	334.251	167.574	244.444	596.994	344.424	160.164	173.247	254.605	157.055	147.663	121.147	100.489
Q9Y2P4	Long-chain fatty acid transport protein 6	SLC27A6	Q9Y2P4	Q9Y2P4	SLC27A6	Long-chain fatty acid transport protein 6	S27A6_HUMAN	14	204.244		594.446	669.222	324.01	456.503	655.821	345.047	404.492	690.985	791.475	600.506	776.124	1281.13	277.771	505.397	1884.64	975.271		180.724	655.868		413.936		514.101	635.397	367.752	187.385	485.454	730.313	1149.35	571.817	869.131	627.528	224.36	340.163	249.432	223.825	433.911	308.445	259.696
P55008	Allograft inflammatory factor 1	AIF1	P55008	P55008	AIF1	Allograft inflammatory factor 1	AIF1_HUMAN	3	591.1	1217.31	1138.4	676.64	753.018		459.176	930.52	1554.32	586.516	795.623	707.985	684.098	1350.44	1433.56	1238.37	754.273	339.354	754.761		1022.43	1901.49	398.469	1264.71	1533.9	1007.41	541.232	352.248	835.951	764.792	662.625	1226.46	450.611	900.896	416	350.816	516.826	330.057	200.794	707.436	427.818
Q9NUB1	Acetyl-coenzyme A synthetase 2-like, mitochondrial	ACSS1	Q9NUB1	Q9NUB1	ACSS1	Acetyl-coenzyme A synthetase 2-like, mitochondrial	ACS2L_HUMAN	11	643.392	930.66	869.888	921.594	1102.76	387.037	622.282	704.088	1013.78	647.725	775.542	474.845	964.589	1152.69	745.832	644.056		1334.8	812.914	1078.83	2051.35	83.3083	598.141	569.253	745.1	1138	707.728	495.877	857.146	609.361	713.092	701.133	1559.81	833.019	322.487		397.671	532.284	442.776	345.301	307.833
P05067	Amyloid-beta precursor protein	APP	P05067	P05067	APP	Amyloid-beta precursor protein	A4_HUMAN	10	378.935	327.388	1539.11	241.455	347.888	369.122	260.234	361.567	377.028	361.724	363.552	607.194	404.689	556.19	563.467	338.203	834.816	423.806	622.468	118.322	608.75	514.012	360.88	348.607	492.109	257.954	1045.85	70.7332	475.833	451.525	397.424	346.62	233.924	454.587	108.848	322.402	252.434	129	214.557	248.008	228.15
P19021	Peptidyl-glycine alpha-amidating monooxygenase	PAM	P19021	P19021	PAM	Peptidyl-glycine alpha-amidating monooxygenase	AMD_HUMAN	9	688.659	850.727	584.494	959.066	1011.95	448.217	432.906	731.453	1598.37	890.145	622.968	1756.94	733.877	890.634	937.365	1220.4	2010.7	3474.95	798.727	1063	1234.53	1708.04	1260.21	541.611	810.264	1029.27	926.74	589.717	892.746	884.129	316.627	698.251	1060.68	1019.95	501.324	775.83	591.351	640.342	274.531	269.159	323.708
P09960	Leukotriene A-4 hydrolase	LTA4H	P09960	P09960	LTA4H	Leukotriene A-4 hydrolase	LKHA4_HUMAN	14	529.798	1314.57	591.891	1496.14	974.586	742.884	555.911	933.821	1859.57	833.285	1242.13	3464.03	789.128	601.338	1200.03	2140.26	942.816	2967.9	792.469	2008.7	265.071	2183.04	640.988	370.776	954.581	605.303	1136.95	644.285	746.339	849.207	1124.58	1141.22	1125.6	1144.52	301.732	722.118	624.326	448.006	546.819	649.309	512.584
Q9GZT8	NIF3-like protein 1	NIF3L1	Q9GZT8	Q9GZT8	NIF3L1	NIF3-like protein 1	NIF3L_HUMAN	7	187.851		487.676	727.598	489.923	698.193	693.812	562.908	533.335			828.387	817.553	632.428		630.213				1109.96			668.647	876.878	772.978		1839.29	1176.56		468.428	753.757	183.249	1009.99	734.073	101.019				423.313	555.657	341.817
P18428	Lipopolysaccharide-binding protein	LBP	P18428	P18428	LBP	Lipopolysaccharide-binding protein	LBP_HUMAN	4	929.189	2942.34	1305.69	2155.56	2081.85	1812.85	923.755	3576.79	3878.91	2088.64	1483.98	1949.4	2546.53	2656.88	653.531	5078.91	1539.92	3077.13	1567.68	3281.56	766.084	1615.31	627.731	306.291	1399.15	888.204	2307.03	1266.84	3172.22	2354.59	882.14	1000.61	2253.18	1950.62	956.19	1031.92	1579.33	490.344	759.894	837.124	1048.3
O00592	Podocalyxin	PODXL	O00592	O00592	PODXL	Podocalyxin	PODXL_HUMAN	3	137.577	419.731	454.375	280.097	287.332	751.55	353.179	315.837	652.222	584.853	197.827	619.623	345.963	585.715	614.209		257.064	435.003	327.196	516.235	281.887	683.553	180.775	116.104	205.754	230.948	406.488	101.225	164.31	267.091	311.939	310.388	126.318	360.074			80.3696	207.733	287.594	177.607	131.618
Q14D04	Ventricular zone-expressed PH domain-containing protein homolog 1	VEPH1	Q14D04	Q14D04	VEPH1	Ventricular zone-expressed PH domain-containing protein homolog 1	MELT_HUMAN	1	2449.45	5150.14		2346.43	4410.34	6158.03		3117.64	3586.65	2140.22	4687.25	2601.15	1099.71	9221	3670.27	4891.01	1735.42	543.605	3506.39	4508.38	7932.74	2515.65	4989.13	1525.8	4264.71	5581.27	185.422	1161.66	5620.85	3928.46	6811	1516.31	7434.47	3848.08	796.624	1213.98	3520.41	906.813	1717.23	2291.88	2821.76
Q96MH6	Transmembrane protein 68	TMEM68	Q96MH6	Q96MH6	TMEM68	Transmembrane protein 68	TMM68_HUMAN	5	2207.78	3491.15	4416.85	2096.71	3308.14	2184.34	3066.17	2467.26	2372.49	3728.78	1934.78	1995.86	1978.64	2423.76	7599.67	2628.03	3473.7	2619.97	2202.29	1956.91	4831.13	2633.16	1952.44	5366.69	3915.67	4040.64	1182.05	1781.29	2927.09	2640.97	2647.98	2194.61	3098.95	2950.48	1324.67	1882.46	1968.04	1760.06	788.936	1145.31	1351.07
Q9H3Z4	DnaJ homolog subfamily C member 5	DNAJC5	Q9H3Z4	Q9H3Z4	DNAJC5	DnaJ homolog subfamily C member 5	DNJC5_HUMAN	9	300.504	771.696	334.284	228.222	226.671	427.739	203.624	232.061	426.793	179.48	477.378	543.363	238.677	624.691	350.087	467.264	92.7202		468.02	766.505	418.975	521.083	393.69	406.825	496.385	518.924	283.296	185.684	626.778	195.476	300.662	224.248	301.714	382.297	132.174	169.69	220.618	145.101	140.599	185.743	331.324
P48651	Phosphatidylserine synthase 1	PTDSS1	P48651	P48651	PTDSS1	Phosphatidylserine synthase 1	PTSS1_HUMAN	5	503.652	1184.12	3003.95	465.651	472.54	675.718	997.895	554.995	1373.58	742.752	603.507	768.649	1980.57	1214.61	1475.23	1289.03	901.158	1529.23	895.74	1292.41	1832	1327.63	413.341	387.526	1075.56	739.742	1005.88	346.569	1009.65	707.759	667.385	492.055	541.381	983.984	495.351	469.133	428.641	397.173	440.32	563.11	620.254
O15162	Phospholipid scramblase 1	PLSCR1	O15162	O15162	PLSCR1	Phospholipid scramblase 1	PLS1_HUMAN	4	477.302	721.002	979.798	612.038	527.3	362.286	467.407	470.626		324.367	289.673	417.11		726.453		257.16				1167.49	589.427		370.368		562.365	629.235		803.16	536.875	377.87	1353.21	528.43	1212.44	615.141	222.255			122.652	273.694	342.38	564.249
Q06330	Recombining binding protein suppressor of hairless	RBPJ	Q06330	Q06330	RBPJ	Recombining binding protein suppressor of hairless	SUH_HUMAN	6	185.802		278.801		195.42	223.374	204.972	16.366		112.329		146.633	269.074		334.352			153.041			625.312		271.61	169.667	294.776	240.694	427.947	144.193		148.186	145.453	167.305	149.363	222.94	96.5229	94.9089	87.5349		129.916	93.0418	162.412
Q9UKY7	Protein CDV3 homolog	CDV3	Q9UKY7	Q9UKY7	CDV3	Protein CDV3 homolog	CDV3_HUMAN	3	158.857	143.845	123.795	182.349	292.88	145.443	134.687	221.239	223.684	216.079	211.816	451.343	144.014	223.068	89.6314	244.074	338.34		164.421	142.317	144.427	188.06	227.379	265.687	77.7988	172.964	75.7717	54.2403		62.4416	107.649	226.54	168.857	181.41		65.2155	176.62	63.6016	68.7595	83.125	83.7839
P34913	Bifunctional epoxide hydrolase 2	EPHX2	P34913	P34913	EPHX2	Bifunctional epoxide hydrolase 2	HYES_HUMAN	5	261.508		130.805	622.708	538.608	177.131	172.858	359.511	128.64	417.757	407.215	565.439	409.54	654.264		685.933				524.9	368.05		812.53		351.569	605.868	192.186	739.591		570.64	574.652	806.746	894.876	478.941	146.144	357.663		219.137	185.702	250.967	278.037
Q96HY7	Probable 2-oxoglutarate dehydrogenase E1 component DHKTD1, mitochondrial	DHTKD1	Q96HY7	Q96HY7	DHTKD1	Probable 2-oxoglutarate dehydrogenase E1 component DHKTD1, mitochondrial	DHTK1_HUMAN	6	447.98	762.558	1198.14	521.608	1206.2	898.283	523.498	385.794	786.503	1073.1	351.572	362.585	687.254	946.725	679.78	205.97		325.834	541.106	471.754	1003.76	535.937	299.988	458.797	554.47	612.109			405.097	846.523	558.042		933.006	640.827	83.9085	161.016	444.636	199.939	481.854	343.993	529.727
Q14914	Prostaglandin reductase 1	PTGR1	Q14914	Q14914	PTGR1	Prostaglandin reductase 1	PTGR1_HUMAN	7	704.792	1425.86	729.272	1345.03	1756.94	1190.5	1002.52	911.716	948.021	1359.86	1724.27	3309.72	1286.73	965.362	1495.87	2008.56	692.711	1932.41	957.33	1407.7	640.101	1658	1482.62	685.512	674.077	1033.86	1001.74	2146.97	1329.58	763.921	681.4	2467.07	960.501	1293.35	814.541	648.972	1030.5	1209.45	185.918	194.13	466.93
Q9HCC0	Methylcrotonoyl-CoA carboxylase beta chain, mitochondrial	MCCC2	Q9HCC0	Q9HCC0	MCCC2	Methylcrotonoyl-CoA carboxylase beta chain, mitochondrial	MCCB_HUMAN	26	1025.88	1207.69	1763.94	1757.77	1918.37	999.121	1194.24	603.91	792.517	2038.34	643.537	1563.36	2281.73	1144.45	806.098	829.689	1234.61	1797.57	868.668	802.685	2582.97	707.02	1376.2	1406.23	1601.19	2204.54	1917.11	742.657	1182.4	3099.24	1125.42	1130.37	2538.06	1420.84	622.73	944.998	647.113	468.923	975.515	796.823	551.083
A8MRT5	Nuclear pore complex-interacting protein family member B5	NPIPB5	A8MRT5;Q92617	A8MRT5	NPIPB5;NPIPB3	Nuclear pore complex-interacting protein family member B5;Nuclear pore complex-interacting protein family member B3	NPIB5_HUMAN;NPIB3_HUMAN	0	549.303	782.475	1176.76		554.206	458.416	497.826	379.667	521.036	464.017	585.833	609.724	372.58	589.383	1613.71	489.704	593.99		845.919	481.852	1141.21		296.351	1066.43	1338.11	1023.95			1708.14	712.161	265.44	337.199		720.57	354.772	534.861	560.463	307.306	258.955	280.208	250.044
Q8TD06	Anterior gradient protein 3	AGR3	Q8TD06	Q8TD06	AGR3	Anterior gradient protein 3	AGR3_HUMAN	7	2190.3	3759.05	661.174	7806.86	1744.92	1179.54	694.87	4085.33	5564	4653.52	3003.02	4258.41	3965.42	6075.21	878.165	4434.35		5950.77	1482.17	3112.09	3488.33	3424.91	4149.01	1790.03	3523.99	2887.03	3274.72	1531.29	5359.2	8142.95	10194.8	3110.55	7360.32	3866.76	1493.61	2947.33	3286.55	1780.62	2031.32	1056.22	1380.75
Q5SSJ5	Heterochromatin protein 1-binding protein 3	HP1BP3	Q5SSJ5	Q5SSJ5	HP1BP3	Heterochromatin protein 1-binding protein 3	HP1B3_HUMAN	20	13462.8	12781.5	24183.3	13301.9	16789.7	14067.6	17426	7756.7	26013.2	20760.8	13616.4	11565.3	32137.8	9562.32	17880.3	11514.1	11373.1	33893.2	10636.9	7119.42	20985	13965.7	15327.7	19466.8	14794.2	14255.9	43852.6	16179.2	9882.13	16975.5	11458.1	11928.9	13979.1	16633.1	7468.02	8235.72	9825.11	7497.73	10635.6	8259.37	8346.89
O14561	Acyl carrier protein, mitochondrial	NDUFAB1	O14561	O14561	NDUFAB1	Acyl carrier protein, mitochondrial	ACPM_HUMAN	3	1156.03		602.932	918.001	1665.95	310.537	710.299	539.254		1175.76	241.2		1378.86	467.19							928.727	811.899	1538.36	1422.75	698.204	2247.06	1664.94	1789.86		1193.62	425.864	801.788	1207.49	1038.98	868.87			568.682	332.325	395.199	537.563
Q8N4T8	Carbonyl reductase family member 4	CBR4	Q8N4T8	Q8N4T8	CBR4	Carbonyl reductase family member 4	CBR4_HUMAN	7	126.898	197.472	241.473	205.274	328.476	242.854	104.042	157.107	186.504	219.805	236.771	209.767	259.352	365.589		200.222				435.928	373.435		250.052	207.668	222.582	447.922	197.872	216.769	131.181	237.209	222.223	205.4	577.743	250.271	78.5489			72.7594	147.004	168.05	187.965
Q9BQE5	Apolipoprotein L2	APOL2	Q9BQE5	Q9BQE5	APOL2	Apolipoprotein L2	APOL2_HUMAN	8	424.45	1359.05	468.188	416.8	421.217	408.286	426.701	640.963	1033.76	692.232	605.03	1411.14	642.149	827.61	1646.57	472.699	594.233	606.774	802.133	734.562		1865.2	392.945	1503.91	822.161	250.557	539.196	298.891	504.925	517.814	784.201	396.086	443.794	717.32	396.542	369.331	340.099	358.02	378.458	452.756	347.84
O95436	Sodium-dependent phosphate transport protein 2B	SLC34A2	O95436	O95436	SLC34A2	Sodium-dependent phosphate transport protein 2B	NPT2B_HUMAN	6	799.939	1315.59	657.149	790.313	674.012	637.688	672.516	495.743	900.921	782.649	487.783	465.031	1718.2	958.852	1217.08	616.563		1980.85	767.553	886.52	1204.3		604.151	840.464	735.492	1038	1479.28	770.871	719.648	1128.59	699.434	368.567	753.005	876.347		744.221	109.919	615.28	332.968	510.246	460.843
Q15233	Non-POU domain-containing octamer-binding protein	NONO	Q15233	Q15233	NONO	Non-POU domain-containing octamer-binding protein	NONO_HUMAN	21	1654.08	2189.11	2629.9	1329.2	1202.69	1357.27	2491.24	957.07	1304.58	1114.39	965.849	3288.74	2455.36	815.574	1712.57	1066.11	816.358	2048.43	875.225	984.604	1564.51	1708.35	2248.2	1521.16	1599.64	1266.55	2024.89	2499.98	2966.91	1775.74	2162.04	1071.82	1820.19	1681.46	866.12	795.616	744.907	844.758	900.578	728.201	1350.2
P19823	Inter-alpha-trypsin inhibitor heavy chain H2	ITIH2	P19823	P19823	ITIH2	Inter-alpha-trypsin inhibitor heavy chain H2	ITIH2_HUMAN	24	1266.5	1681.81	1865.75	1981.73	806.724	998.593	455.946	1260.22	2246.75	950.75	603.659	2573.17	919.35	1080.14	1433.69	2068.68	2238.11	2500.57	936.599	3565.44	1353.54	4916.68	1370.65	914.871	1121.76	914.547	1913.69	1427.26	1571.86	1001.24	1177.02	778.933	768.048	1535.28	965.978	1232.11	567.816	624	960.936	647.259	692.479
Q9H6I2	Transcription factor SOX-17	SOX17	Q9H6I2	Q9H6I2	SOX17	Transcription factor SOX-17	SOX17_HUMAN	3	380.802		292.566	322.693	326.14	397.296	262.814	354.13		473.09	320.024	184.652	289.468	429.029		292.005		262.619	118.837		599.451		425.865		292.46	318.085	167.188	165.982	372.45	354.04	214.244	187.225	347.26	313.478	208.205	256.322	190.563	184.56	119.732	115.78	91.0681
O95182	NADH dehydrogenase [ubiquinone] 1 alpha subcomplex subunit 7	NDUFA7	O95182	O95182	NDUFA7	NADH dehydrogenase [ubiquinone] 1 alpha subcomplex subunit 7	NDUA7_HUMAN	4	285.803	559.26	383.211	213.647	388.303	772.325	215.716	317.867	542.466	244.434	291.263	432.503	297.801	1025.36	454.156	370.278	613.183	766.19	712.944	477.682	662.94	790.679	694.342	448.849	526.06	394.801	106.148	460.915	751.414	553.564	514.638	142.145	437.586	480.257	185.265	102.798	350.026	66.9717	388.728	280.154	416.421
P16402	Histone H1.3	H1-3	P16402	P16402	H1-3	Histone H1.3	H13_HUMAN	18	4301.97	4165.73	4155.08	3444.03	4740.42	2480.99	2744.95	3431.06	4788.69	2771.94	2537.26	2764.32	3955.6	2289.53	7300.11	2908.32	2462.87	1468.29	3263.94	450.159	4861.27	4398.47	3710.88	3251.43	5167.11	2527.97	2584.84	3425.27	4718.32	5299.35	2184.67	3312.18	5188.17	3547.13	1118.74	1560.5	2599.21	2522.49	1815.57	1532.5	2134.02
O43772	Mitochondrial carnitine/acylcarnitine carrier protein	SLC25A20	O43772	O43772	SLC25A20	Mitochondrial carnitine/acylcarnitine carrier protein	MCAT_HUMAN	5	388.414	373.065	455.505	259.758	354.318	311.107	319.404	389.015	340.24	359.694	445.392	424.847	360.307	594.469	550.133	905.337		557.385	477.232	918.872	1089.67	537.3	697.218	329.387	452.161	752.493	334.324	189.758	428.847	422.366	559.767	320.612	547.711	482.691	95.3552		474.264	91.9374	400.371	226.41	269.788
O95197	Reticulon-3	RTN3	O95197	O95197	RTN3	Reticulon-3	RTN3_HUMAN	2	4888.06	12728.3	7397.29	3650.35	2474.35	2784.66	2826.73	2397.85	4132.51	3533.67	2245.18	3065.18	3393.52	2963.73	8306.68	4229.67	5462.19	7811.5	6668.9	10380.6	4240.86	6149.99	4145.32	12141.2	5458.88	3895.31	2553.93	3365.89	6978.59	2447.33	2130.5	2814.91	4401.18	4911.05	3247.04	4636.02	2387.39	2831.63	904.915	2200.73	2302.95
Q13825	Methylglutaconyl-CoA hydratase, mitochondrial	AUH	Q13825	Q13825	AUH	Methylglutaconyl-CoA hydratase, mitochondrial	AUHM_HUMAN	4	495.732	722.533	493.643	271.485	467.573		362.2	360.047		488.251	238.85	356.13	429.346	412.394	858.161			656.4	455.865		1138.53		513.462	1087.49	711.86	725.058	117.143	460.965	521.297	536.27			496.336	535.081	315.812	399.262		231.105	271.574	262.344	250.802
P16422	Epithelial cell adhesion molecule	EPCAM	P16422	P16422	EPCAM	Epithelial cell adhesion molecule	EPCAM_HUMAN	9	597.423	605.267	1881.58	737.754	1212.39	1666.93	647.337	1347.2	633.768	884.248	761.683	1616.91	831.023	1698.21	983.41	413.897	155.862	470.614	512.496	612.821	1456.66	849.63	1403.34	535.619	1449.72	1210.87	860.557	542.815	524.752	1302.37	1089.91	363.255	1318.87	944.824	119.958	166.065	565.798	175.68	923.677	781.002	835.11
Q58EX2	Protein sidekick-2	SDK2	Q58EX2	Q58EX2	SDK2	Protein sidekick-2	SDK2_HUMAN	19	550.765	233.088	851.961	438.129	351.855	318.452	555.817	441.068	174.651	407.755	703.254	393.465	1118.56	872.449	372.923	693.273	326.542	1301.11	198.825	423.345	972.188	217.581	874.231		381.117	406.106	524.466	455.652	694.931	409.106	1032.44	193.908	764.212	551.663	115.262	196.557	471.297	165.198	379.799	407.058	348.056
Q8TCJ2	Dolichyl-diphosphooligosaccharide--protein glycosyltransferase subunit STT3B	STT3B	Q8TCJ2	Q8TCJ2	STT3B	Dolichyl-diphosphooligosaccharide--protein glycosyltransferase subunit STT3B	STT3B_HUMAN	11	1238.06	969.784	1254.5	902.52	882.106	903.616	833.101	712.779	591.318	1115.72	729.14	356.055	632.765	1412.5	1420.49	1049.91	925.835	1477.26	1181.6	578.874	1056.96	920.774	1430.67	1605.56	1657.11	1715.42	1091.78	1040.96	955.357	762.61	772.031	832.452	732.202	1022.48	614.75	688.774	699.473	586.948	647.43	268.372	376.615
Q9NQX7	Integral membrane protein 2C	ITM2C	Q9NQX7	Q9NQX7	ITM2C	Integral membrane protein 2C	ITM2C_HUMAN	2	1019.83		398.114	1670.9	1416.56	787.97	713.525	758.167	1074.92	1138.87	1258.97	785.467	1325.92	745.232	244.241	659.008					475.043	323.921	928.468		449.821	566.413	1107.29	497.874	778.565	742.193	379.36	1445.17	834.901	834.323	769.236	425.432	497.918	675.913	216.326	285.55	299.424
P21589	5'-nucleotidase	NT5E	P21589	P21589	NT5E	5'-nucleotidase	5NTD_HUMAN	18	2103.32	2106.57	3598.68	5284.78	6318.84	5027.93	5341.88	2243.45	2781.13	3682.02	3564.78	6304.77	3996.94	5939.68	3321.09	3356.62	2712.57	5771.49	4236.44	5238.86	9014.27	2120.47	3907.53	1950.07	5572.28	4417.69	6853.06	3143.3	4739.64	8233.71	11485.8	5202.51	10255.3	4843.26	2119.18	2384.17	2056.58	1645.61	4462.38	3082.16	2686.86
Q9Y2J2	Band 4.1-like protein 3	EPB41L3	Q9Y2J2	Q9Y2J2	EPB41L3	Band 4.1-like protein 3	E41L3_HUMAN	16	492.828	1158.84	850.549	720.702	507.969	736.976	393.427	472.168	842.256	714.818	634.177	1318.66	1495.99	1015.89	1083.69	913.993	799.827	1509.41	748.508	3042.67	1411.3	773.431	752.503	674.407	570.36	1026.79	1005.45	265.703	860.027	878.091	697.09	667.696	164.363	884.865	284.21	454.076	630.643	376.166	608.542	500.103	516.112
Q14894	Ketimine reductase mu-crystallin	CRYM	Q14894	Q14894	CRYM	Ketimine reductase mu-crystallin	CRYM_HUMAN	3				286.39	360.28			202.511		410.025		317.381	295.407	229.442		199.151	243.879	313.47			505.246	231.816	488.093		251.105	404.599		218.132		282.818	431.973	579.871	499.255	337.542	172.206	219.632		184.521			159.094
Q93084	Sarcoplasmic/endoplasmic reticulum calcium ATPase 3	ATP2A3	Q93084	Q93084	ATP2A3	Sarcoplasmic/endoplasmic reticulum calcium ATPase 3	AT2A3_HUMAN	11	1433.04	817.596	378.024	677.779	726.28	466.283	476.432	632.117	677.077	357.504	416.341	267.398	649.637	682.714	269.704	571.088	459.914	290.263	719.108	1238.85	620.461	414.876	1444.23	998.615	495.886	997.822	144.121	494.702	659.905	348.693	1096.35	352.561	851.969	640.222	599.34	286.152	198.675	245.286	374.329	266.267	475.351
P35637	RNA-binding protein FUS	FUS	P35637	P35637	FUS	RNA-binding protein FUS	FUS_HUMAN	11	3356.75	841.409	5971.12	2143.93	1653.51	1348.34	2309.41	1238.08	1193.71	915.427	2159.18	2327.34	3399.11	2086.99	5365.09	753.94	2716.32	1014.94	903.385	1301	3297.12	2773.34	2463.07	3906.64	4096.72	3065.11	1656.86	2766.23	3053.16	665.871	1941.1	2212.97	2811.01	2354.79	1377.37	1425.16	1772.64	956.859	1003.6	899.433	1642.84
Q5J8M3	ER membrane protein complex subunit 4	EMC4	Q5J8M3	Q5J8M3	EMC4	ER membrane protein complex subunit 4	EMC4_HUMAN	4	965.151	739	1369.42	491.89	754.072	873.675	547.783	508.873	853.154	724.625	652.362	693.999	310.338	762.872	1273.82	693.375			825.246	825.111	1539.5	834.457	1026.28	1526.66	1372.39	1046.22	1183.11	545.866	2503.75	1101.45	849.542	704.845	510.331	922.876	391.879	485.189	608.895	363.143	793.146	421.029	503.162
P61006	Ras-related protein Rab-8A	RAB8A	P61006	P61006	RAB8A	Ras-related protein Rab-8A	RAB8A_HUMAN	5	419.363	1230.85	383.048	720.791	643.771	334.963	435.415	882.703	805.144	841.46	276.614	682.546	251.005	284.173	822.087	389.63	957.292	438.202	411.678	951.846	261.781	740.789	484.118	546.971	308.539	367.074	232.009	180.673	342.655	176.505	242.132	681.913	401.505	519.068	242.215	271.038	241.697	703.732	191.45	200.159	158.211
P10599	Thioredoxin	TXN	P10599	P10599	TXN	Thioredoxin	THIO_HUMAN	8	1444.71	2327.13	2525.87	2101.98	1444.19	1096.28	1592.66	1933.51	2554.2	1795.79	1918.5	3145.67	1697.89	1261.72	2331.37	2636.57	4790.27	1881.69	1428.46	1393.85	2020.92	3399.67	1473.58	1494.89	798.202	1516.19	3860.21	2964.74	1721.6	1368.86	1493.25	1831.93	1364.87	2018.52	1317.18	1576.82	1149.38	1219.02	915.917	922.524	753.217
P22570	NADPH:adrenodoxin oxidoreductase, mitochondrial	FDXR	P22570	P22570	FDXR	NADPH:adrenodoxin oxidoreductase, mitochondrial	ADRO_HUMAN	15	320.228	318.607	341.083	710.161	560.12	846.509	300.756	486.436	359.531	392.084	449.394	648.564	594.419	1002.06	446.778	430.796		541.247	1558.91	717.791	607.908		567.857	341.834	638.439	527.651	297.674	329.754	409.287	584.171	587.151	528.936	1152.33	567.692	182.106	195.399	311.5	343.013	597.541	290.754	316.409
A0A0B4J2D5	Glutamine amidotransferase-like class 1 domain-containing protein 3B, mitochondrial	GATD3B	A0A0B4J2D5;P0DPI2	A0A0B4J2D5	GATD3B;GATD3A	Glutamine amidotransferase-like class 1 domain-containing protein 3B, mitochondrial;Glutamine amidotransferase-like class 1 domain-containing protein 3A, mitochondrial	GAL3B_HUMAN;GAL3A_HUMAN	0	407.659	638.45	941.08	548.121	959.148	176.283	750.634	474.465	322.736	707.766	332.047	324.471	1093.89	700.77	377.737	275.92	668.697	547.677	468.273	576.659	442.918	637.792	452.591	496.886	531.765	529.315	752.142	258.035	403.599	485.649	168.354	410.474	1221.77	547.993	259.526	295.491	262.827	439.629	322.696	268.889	314.574
Q9ULD0	2-oxoglutarate dehydrogenase-like, mitochondrial	OGDHL	Q9ULD0	Q9ULD0	OGDHL	2-oxoglutarate dehydrogenase-like, mitochondrial	OGDHL_HUMAN	7			251.563	212.328	367.214	288.04		172.14		420.549	264.363	305.218	313.353	497.421						308.375	378.812		318.471			253.081		213.834	245.711	560.365	360.012	204.961	336.836	313.632			293.061	199.083	145.968	134.497	113.467
Q16134	Electron transfer flavoprotein-ubiquinone oxidoreductase, mitochondrial	ETFDH	Q16134	Q16134	ETFDH	Electron transfer flavoprotein-ubiquinone oxidoreductase, mitochondrial	ETFD_HUMAN	14	609.604	1148.02	442.846	502.725	846.658	716.825	402.81	508.028	591.877	818.102	603.677	578.63	960.561	1073.73	847.659	624.368	368.524	388.048	574.399	841.45	1470.35	740.445	736.043	927.53	1104.83	1521.71	643.926	421.836	709.893	1497.18	805.684	672.371	1069.16	780.894	358.964	368.776	451.677	356.373	448.255	530.02	599.298
O15438	Canalicular multispecific organic anion transporter 2	ABCC3	O15438	O15438	ABCC3	Canalicular multispecific organic anion transporter 2	MRP3_HUMAN	12	350.547	704.306	293.574	131.431	486.13	294.835	201.505	252.371	611.066	262.088	222.398	392.241	403.007	441.683	564.335	303.673		554.532	488.875	515.722	710.922	422.217	349.658	836.716	427.74	300.692	196.999	213.807	364.405	270.402	189.356	276.323	529.792	392.605	270.226	320.258		121.582	210.212	165.087	261.733
Q9UDY2	Tight junction protein ZO-2	TJP2	Q9UDY2	Q9UDY2	TJP2	Tight junction protein ZO-2	ZO2_HUMAN	10	384.23	686.251	630.15	223.177	317.592	312.449	243.787	520.569	125.569	390.099	352.22	386.492	310.483	538.163	330.502	108.092		490.61	62.8989	905.87	405.879	1031.42	378.146	631.969	882.783	525.871	575.45	340.732	120.453	333.477	714.209	380.466	370.699	437.836	126.432	273.448	80.1312	300.83	475.052	231.785	270.132
P05023	Sodium/potassium-transporting ATPase subunit alpha-1	ATP1A1	P05023	P05023	ATP1A1	Sodium/potassium-transporting ATPase subunit alpha-1	AT1A1_HUMAN	37	865.73	2741.95	1859.62	1351.49	1273.61	1266.09	894.597	1095.46	1716.19	996.026	665.964	1681.49	1441.66	1781.12	2175.13	1078.02	866.663	1434.47	1329.58	2450.38	1379.09	1630.67	1670.78	1113.09	1788.17	1315.06	1251.29	863.358	1138.77	1462.32	3685.36	1694.84	3004.98	1544.33	725.774	644.239	453.951	708.418	1507.94	951.39	1221.83
Q86X76	Deaminated glutathione amidase	NIT1	Q86X76	Q86X76	NIT1	Deaminated glutathione amidase	NIT1_HUMAN	4	386.681	585.664	390.918	463.559	574.986		531.49	583.134		561.017	531.554	526.167	668.317								710.773	477.996	355.739	624.684	487.734	511.396	408.273	353.94		419.581	372.548	451.718	361.461	493.014	375.174		380.742		208.645	283.378	173.18
Q9H3M7	Thioredoxin-interacting protein	TXNIP	Q9H3M7	Q9H3M7	TXNIP	Thioredoxin-interacting protein	TXNIP_HUMAN	2	1137.41	1327.47	880.936	2179.44	1588.57	3077.6	801.733	1450.96	1910.87	1924.99	1664.36	2573.85	2451.06	2856.59	983.401	1098.7		2134.81	1224.12	1580.88	1260.55	1031.45	630.404	583.209	1740.61	2573.3	2812.94	1784.89	1651.69	1526.13	2197.71	1811.53	1912.53	1698.9	935.926		1151.97	1007.83	809.994	924.203	1050.73
P10515	Dihydrolipoyllysine-residue acetyltransferase component of pyruvate dehydrogenase complex, mitochondrial	DLAT	P10515	P10515	DLAT	Dihydrolipoyllysine-residue acetyltransferase component of pyruvate dehydrogenase complex, mitochondrial	ODP2_HUMAN	18	1073.79	3850.88	2877.9	1452.1	2616.56	2015.36	637.821	1307.98	2677.06	1778.86	1430.33	1998.91	969.709	3877.8	1353.66	1677.05	4776.37	5682.45	1327.79	2575	2386.97	2758.33	1066.6	1270.97	2946.24	1874.32	1906.02	832.46	1947.71	2543.2	2302.25	1373.44	2925.53	2184.59	535.869	1521.02	996.951	547.22	2048.9	1679.94	1524.23
P13688	Carcinoembryonic antigen-related cell adhesion molecule 1	CEACAM1	P13688	P13688	CEACAM1	Carcinoembryonic antigen-related cell adhesion molecule 1	CEAM1_HUMAN	4	243.286	1035.4	562.742	389.68	822.099	506.981	437.674	282.314	675.54	363.902	363.491	468.319	399.839	1160.56	811.865	619.911	1270.22	908.6	580.619	1035.08	676.43	877.525	262.56	1225.83	924.134	509.71	520.967	407.383	587.142	760.953	338.955	524.073	689.074	643.723	385.499	665.804	272.153	382.884	317.233	309.766	284.963
Q53FV1	ORM1-like protein 2	ORMDL2	Q53FV1;Q9P0S3	Q53FV1	ORMDL2;ORMDL1	ORM1-like protein 2;ORM1-like protein 1	ORML2_HUMAN;ORML1_HUMAN	0	360.771	218.971	380.054	269.164	275.072	247.665	153.111	380.815	161.811	148.711		132.294	193.723	158.212	256.56				136.784		137.122		464.891	233.655	142.289	205.691	77.3383	312.736	154.371	237.585	187.283	196.738	419.245	231.21	181.432	130.058	42.5945	127.089	151.834	158.536	148.928
O43493	Trans-Golgi network integral membrane protein 2	TGOLN2	O43493	O43493	TGOLN2	Trans-Golgi network integral membrane protein 2	TGON2_HUMAN	6	364.152	405.062	415.313	200.372	258.899	304.088	243.435	285.139	388.707	243.338	276.122	318.567	122.967	332.618	799.343	217.27	683.464		408.963	185.161	218.989	549.609	211.037	440.215	260.443	143.743	362.285	141.556	290.707	254.411	256.401		163.467	314.382	94.8945	224.255	258.464	31.2757	234.26	218.064	221.413
Q5TZA2	Rootletin	CROCC	Q5TZA2	Q5TZA2	CROCC	Rootletin	CROCC_HUMAN	42	933.365	2397.29	351.767	1563.52	1355.11	1465.26	381.183	549.513	1702.77	891.56	1204.42	1310.63	382.061	1812.18	399.584	1450.43		1950.26	1052.17	1174.33	1886	1415.43	838.073	1065.11	919.89	1370.68	516.037	590.328	1380.11	1867.13	2793.11	1158.11	1962.54	1252.81	262.729	589.443	1265.8	254.206	864.157	858.093	1018.24
P28827	Receptor-type tyrosine-protein phosphatase mu	PTPRM	P28827	P28827	PTPRM	Receptor-type tyrosine-protein phosphatase mu	PTPRM_HUMAN	2			151.981	203.879	160.743		162.387			358.652		231.258	432.789	240.782	308.124	150.234		323.259								372.849	375.033	198.431		271.824	303.666	178.595	185.92	256.134	236.149			149.667	169.632	113.774	80.0877
P51970	NADH dehydrogenase [ubiquinone] 1 alpha subcomplex subunit 8	NDUFA8	P51970	P51970	NDUFA8	NADH dehydrogenase [ubiquinone] 1 alpha subcomplex subunit 8	NDUA8_HUMAN	10	1342.12	1643.38	1172.08	1252.01	1309.62	784.445	1262.55	1734.35	772.81	1202.58	716.127	1183.88	1473.89	789.203	860.269	848.582	1393.32	3627.64	769.878	1149.67	1735.76	3163.35	1563.2	2204.37	1061.53	961.397	1942.92	1834.59	1103.78	996.687	1500	766.922	2701.92	1418.93	899.82	567.583	486.767	816.309	938.115	923.61	1185.14
Q13740	CD166 antigen	ALCAM	Q13740	Q13740	ALCAM	CD166 antigen	CD166_HUMAN	15	1045.44	922.163	1373.32	846.078	757.398	646.671	821.144	892.137	372.177	1208.5	700.387	1025.73	1006.3	1223.16	515.385	961.67	1368.75	1384.47	939.789	599.199	1635.34	590.41	1911.12	469.85	827.191	1624.63	1114.96	1335.07	789.178	837.053	579.309	1330.44	1667.01	1009.74	618.135	744.383	594.128	524.344	471.471	668.124	527.161
P23219	Prostaglandin G/H synthase 1	PTGS1	P23219	P23219	PTGS1	Prostaglandin G/H synthase 1	PGH1_HUMAN	11	428.354	637.189	277.824	717.137	659.206	394.277	474.933	557.851	550.551	474.619	529.069	156.349	838.388	937.217	408.952					763.933	499.671		790.81	341.73		558.244	409.157	472.984	762.971	729.732	1665.85	443.212	1414.61	625.734	236.854	220.044	324.489	292.668	528.593	459.08	521.29
P22897	Macrophage mannose receptor 1	MRC1	P22897	P22897	MRC1	Macrophage mannose receptor 1	MRC1_HUMAN	14	3658.85	2549.6	2395.27	1542.76	1772.06	1626.24	1351.78	1105.83	3540.96	1700.44	3196.86	858.284	1021.63	3934.86	2069.01	3463.27	4467.05		3425.4	1506.8	2736.48	1557.03	2821.12	2309.88	2777.42	2570.27	1159.7	1719.18	1734.53	1112	1329.65	1896.38	1907.6	2213.07	1285.19	2617.92	1647.78	1361.35	575.929	749.408	937.148
O75695	Protein XRP2	RP2	O75695	O75695	RP2	Protein XRP2	XRP2_HUMAN	2	2051.29	5762.52	5905.52	2095.76	3103.76	3120.03	3666.35	2517.36	5702.29	4348.66	3323.65	2867.5	4079.61	2899.41	3050.86	4793.87	4970.51	5031.27	3744.19	9345.67	3794.04	6198.27	2197.98	4635.83	3244.29	3976.27	4383.2	2309.03	5841.08	2534.48	3320.3	2704.87	3505.24	3970.45	2498.78	2617.95	2841.64	2724.69	1768.72	2080.05	2032.46
P51572	B-cell receptor-associated protein 31	BCAP31	P51572	P51572	BCAP31	B-cell receptor-associated protein 31	BAP31_HUMAN	21	1281.37	2468.84	1823.71	1458.37	1168.36	1307.1	1446.2	1337.75	1538.88	1119.38	1411.58	1324.7	1207.97	1135.97	2835.33	1636.11	1130.7	1955.21	2849.86	1092.51	2431.04	1505.57	2190.46	1364.45	1540.42	2023.27	1461.37	804.935	1640.98	720.918	2185.89	921.514	1523.64	1571.04	706.262	846.547	1066.6	868.048	898.147	998.489	1189.28
P05091	Aldehyde dehydrogenase, mitochondrial	ALDH2	P05091	P05091	ALDH2	Aldehyde dehydrogenase, mitochondrial	ALDH2_HUMAN	22	2879.36	6790.11	2658.23	5597.32	5417.98	3409.76	3757.84	3395.49	2467.73	5509.98	2661.3	2743.45	5674.31	6410.15	1037.23	5098.06	1905.92	3146.71	2582.18	3544.51	3530.33	3032.73	3087.15	2633.56	2704.48	6414.52	1951.05	1316.35	6413.84	2207.96	2040.84	2198.8	6947.07	3671.71	3293.34	1795.18	1728.53	1765.23	2469.33	2066.57	2263.95
P56181	NADH dehydrogenase [ubiquinone] flavoprotein 3, mitochondrial	NDUFV3	P56181	P56181	NDUFV3	NADH dehydrogenase [ubiquinone] flavoprotein 3, mitochondrial	NDUV3_HUMAN	1	301.595		310.679	143.89	268.233	143.31	225.544	139.226		183.242	134.602	129.864	221.089	222.438	191.268	227.873					273.695	172.925	149.735	267.798	211.678	216.841	278.033	213.903		274.686			310.963	217.213	109.527			121.683	130.902	159.297
O95858	Tetraspanin-15	TSPAN15	O95858	O95858	TSPAN15	Tetraspanin-15	TSN15_HUMAN	2		960.858	597.172	377.113	773.3	645.559		293.4		446.201	553.951	648.641	981.118	559.567		841.658		860.216		612.023	979.866	714.483	635.921	677.649	565.162	326.526		488.273	685.638	412.435	595.666	499.578	391.155	620.12	279.561		520.568		393.54	286.724	388.388
Q92925	SWI/SNF-related matrix-associated actin-dependent regulator of chromatin subfamily D member 2	SMARCD2	Q92925	Q92925	SMARCD2	SWI/SNF-related matrix-associated actin-dependent regulator of chromatin subfamily D member 2	SMRD2_HUMAN	11	208.154	481.156	388.519	199.099	124.084	254.41	134.276	200.798	483.742	217.79	193.191	359.195	157.819	359.074	233.339	125.078	246.941	295.528	272.509	237.436	199.088	635.303	247.656	239.569	409.024	299.01	296.407	160.773	155.468	148.171	359.056	94.0891	261.765	262.955	146.264	218.476	149.494	106.858	209.329	151.703	130.27
O95202	Mitochondrial proton/calcium exchanger protein	LETM1	O95202	O95202	LETM1	Mitochondrial proton/calcium exchanger protein	LETM1_HUMAN	31	869.586	1086.29	1867.75	1089.42	1401.26	970.996	1575.04	943.165	727.93	906.787	853.796	1075.8	932.916	1096.53	1252.7	629.15		317.024	575.808	1120.62	1586.99	816.361	1092	1590.95	2154.55	1826.36	447.777	673.836	1010.36	1328.96	1377.71	978.581	1615.23	1118.51	589.717	582.123	641.131	487.059	717.821	901.46	858.289
Q8NBJ4	Golgi membrane protein 1	GOLM1	Q8NBJ4	Q8NBJ4	GOLM1	Golgi membrane protein 1	GOLM1_HUMAN	12	234.88	728.653	224.912	417.605	332.242	379.915	368.927	406.781		184.226	483.068	240.092	256.643	307.402	484.423				100.67	371.096	402.335		467.851	329.315	615.962	390.972	293.836	224.464	97.0913	518.273	802.187	277.736	381.427	368.678	59.0681	86.9374	232.522	77.5242	551.695	269.048	299.044
P31483	Nucleolysin TIA-1 isoform p40	TIA1	P31483	P31483	TIA1	Nucleolysin TIA-1 isoform p40	TIA1_HUMAN	7	781.047	441.938	1114.47	562.583	453.865	605.867	609.252	329.082	441.965	368.371	424.472	582.221	560.381	496.599	763.775	323.767			418.828	447.019	578.352	773.161	967.489	713.883	980.04	1121.24	603.73	1437.29	461.928	417.36	562.881	481.178	591.686	626.313	421.395	205.868	407.873	248.604	398.082	490.797	520.622
Q9UI09	NADH dehydrogenase [ubiquinone] 1 alpha subcomplex subunit 12	NDUFA12	Q9UI09	Q9UI09	NDUFA12	NADH dehydrogenase [ubiquinone] 1 alpha subcomplex subunit 12	NDUAC_HUMAN	8	2781.47	1253.98	2106.4	1180.93	1019.38	1559.52	1093.09	1078.89	1370.52	1310.91	1519.65	1002.74	1633.12	1516.2	4611.18	1280.69	1666.9	2201.77	2766.1	1292.32	3122.46	3255.06	2234.29	1959.79	3136.47	2337.87	1662.68	2246.31	2277.32	1652.98	1591.4	1103.72	2834.71	1929.12	823.3	1645.22	843.675	794.161	1798.37	1186.76	1276.67
P12821	Angiotensin-converting enzyme	ACE	P12821	P12821	ACE	Angiotensin-converting enzyme	ACE_HUMAN	21	248.45	159.82	589.494	507.969	611.665	271.168	275.282	259.063		564.793	576.67	471.988	351.749	864.799	245.78	484.383	193.924	934.926	293.118	507.172	555.917		724.369	232.882	323.346	628.966	333.643	752.606	418.868	555.753	287.062	490.97	561.663	460.589	287.74		300.78	415.872	200.894	282.271	234.358
Q92947	Glutaryl-CoA dehydrogenase, mitochondrial	GCDH	Q92947	Q92947	GCDH	Glutaryl-CoA dehydrogenase, mitochondrial	GCDH_HUMAN	4	426.297	589.006	1444.16	676.28	991.53	631.156	504.102	674.485	1051.58	744.055	861.069	851.672	1111.98	1972.71		1082.72			710.427	914.155	1014.86	246.164	918.665	653.616	1414.45	860.747	622.768	1270.65	1035.68	930.507	996.378	575.406	1180.56	898.594	452.767	277.119	493.108	476.098	703.384	619.47	905.838
O95870	Phosphatidylserine lipase ABHD16A	ABHD16A	O95870	O95870	ABHD16A	Phosphatidylserine lipase ABHD16A	ABHGA_HUMAN	13	683.138	836.373	417.1	404.85	368.676	712.371	459.93	352.661		654.29	592.874	554.562	498.124	799.069	714.229	675.333	964.562		832.603	1225.3	1559.95	806.143	716.553	843.536	1024.47	596.939	860.499	658.937	1035.1	603.903	483.506	663.75	538.924	714.137	520.717		432.333	515.485	419.259	337.795	452.667
P55268	Laminin subunit beta-2	LAMB2	P55268	P55268	LAMB2	Laminin subunit beta-2	LAMB2_HUMAN	48	404.178	876.64	285.875	898.282	1121.7	942.799	364.548	564.337	666.595	1130.65	571.507	747.42	841.724	773.6	317.917	589.853	280.244	545.489	687.117	264.108	832.768	521.295	501.113	275.914	451.125	1078.14	1280.01	659.642	853.874	739.935	545.381	353.486	1123.8	669.426	318.928	488.455	545.651	462.779	241.446	301.953	571.678
Q53S08	Ras-related protein Rab-6D	RAB6D	Q53S08	Q53S08	RAB6D	Ras-related protein Rab-6D	RAB6D_HUMAN	4			584.165	519.793	401.673	411.227	728.225								1162.63	925.522	937.451			728.786			439.18	731.673		765.84	648.013	762.44	554.866		949.571		908.3	715.256	552.347			523.884	445.685	372.577	348.115
Q13576	Ras GTPase-activating-like protein IQGAP2	IQGAP2	Q13576	Q13576	IQGAP2	Ras GTPase-activating-like protein IQGAP2	IQGA2_HUMAN	37	849.441	1682.68	1423.68	1962.1	2142.94	2779.34	1319.76	1405.88	1816.57	1829.53	2107.44	4406.86	2041.38	1599.22	1417.39	2417.1	1438.35	1708.42	1034.32	1750.86	1876.88	3418.33	1883.37	1663.15	2591.98	2138.69	1862.44	1233.8	1610.16	2080.4	4439.55	1292.32	1908	1973.71	1167.25	1444.29	1499.2	1264.14	1011.19	1009.75	1283.61
O14828	Secretory carrier-associated membrane protein 3	SCAMP3	O14828	O14828	SCAMP3	Secretory carrier-associated membrane protein 3	SCAM3_HUMAN	6	279.573	371.168	274.433	293.973	180.422	180.27	177.858	236.934	273.754	181.411	220.01	246.673	263.339	259.086	471.566	249.262		178.57	221.484	166.004	245.028	318.537	245.686	530.731	371.708	249.841	189.112	174.543	288.343	158.556	130.602	163.898	228.071	250.639	107.992	168.779	181.336	134.56	184.838	160.434	165.099
Q9Y5J6	Mitochondrial import inner membrane translocase subunit Tim10 B	TIMM10B	Q9Y5J6	Q9Y5J6	TIMM10B	Mitochondrial import inner membrane translocase subunit Tim10 B	T10B_HUMAN	1	241.139	308.706	206.138	94.7154	219.757	120.538	187.477	132.845	210.48	237.546	147.218	116.318	127.404	199	200.279	133.155			221.717	108.353	284.226	285.14	138.589	278.601	210.908	153.778	276.967	60.4815	192.586	159.546	74.3919	145.744	54.045	178.316	149.67	146.085	106.945	182.908	51.6969	92.4013	56.5393
Q6UW68	Transmembrane protein 205	TMEM205	Q6UW68	Q6UW68	TMEM205	Transmembrane protein 205	TM205_HUMAN	3	4039.42	3753.25	3415.22	3289.46	3624.44	2501.8	910.886	1330.23	2521.1	2225.8	2285.66	1878.02	2119.8	3555.21	2957.8	1659.91	837.952	1755.54	1129.4	2656.31	2969.66	2805.83	4025.22	2119.09	2416.64	3046.6	1692.75	2909.28	2106.64	2395.32	1713.32	2728.65	4222.32	2533.29	2210.32	1613.93	1158.04	2047.44	844.729	1665.59	1711.58
P0C0S5	Histone H2A.Z	H2AZ1	P0C0S5;Q71UI9	P0C0S5	H2AZ1;H2AFV	Histone H2A.Z;Histone H2A.V	H2AZ_HUMAN;H2AV_HUMAN	0	3803.39	3913.69	2641.25	3314.8	2691.78	5808.87	2410.55	2914.22	4002.35	2485.43	2219.23	3374.02	3628.73	1278.48	6557.17	2142.15	2120.82	3238.81	3649.14	3229.24	4285.45	6433.44	3830.19	4653.65	7584.33	5473.7	5177.01	5060.34	3271.46	3269.5	3963.29	5423.71	5632.15	3923.71	2385.39	2058.48	1504.93	2156.96	2182.87	2697.34	4497.29
P16455	Methylated-DNA--protein-cysteine methyltransferase	MGMT	P16455	P16455	MGMT	Methylated-DNA--protein-cysteine methyltransferase	MGMT_HUMAN	2	312.923		384.437	296.609	442.69	159.1	394.267	269.366	342.701	417.383	192.24	423.769	429.001		437.232		275.963	563.059	249.438		317.958		231.233		328.461	152.826	585.433	412.487		297.359		452.274		348.675	257.264	255.466	241.956	281.845	141.219	158.317
O95881	Thioredoxin domain-containing protein 12	TXNDC12	O95881	O95881	TXNDC12	Thioredoxin domain-containing protein 12	TXD12_HUMAN	5	742.844		800.295	668.932	488.131		543.688	319.782		406.22		383.718	1034.57		589.923		518.305			179.096	329.544	770.708	686.044	582.694	342.453	798.789	529.445	828.524		245.624	315.711	871.869	667.215	568.505	392.334	316.891	257.87	433.377	555.115	237.586	384.181
Q96I51	RCC1-like G exchanging factor-like protein	RCC1L	Q96I51	Q96I51	RCC1L	RCC1-like G exchanging factor-like protein	RCC1L_HUMAN	4	127.695	85.0484	193.645		69.0455			83.5365		69.2951	131.633		196.634	213.43	182.439	74.3266			161.684			141.88	184.26	150.296		148.213			136.031	131.755	87.9055	121.851	229.036	139.03	69.2087	109.992		74.6305	145.677	82.4039	59.2403
Q9Y5B9	FACT complex subunit SPT16	SUPT16H	Q9Y5B9	Q9Y5B9	SUPT16H	FACT complex subunit SPT16	SP16H_HUMAN	23	922.256	539.114	1173.67	843.696	838.659	307.48	792.91	607.479	740.836	767.282	429.596	677.115	563.746	514.175	1219.25	658.019	990.804	454.228	474.88	1203.24	1664.95	539.167	942.921	696.172	1254.72	1172.73	831.698	764.585	832.638	786.324	398.278	907.568	1287.94	812.064	522.372	680.823	788.37	611.338	400.784	392.728	293.529
O43592	Exportin-T	XPOT	O43592	O43592	XPOT	Exportin-T	XPOT_HUMAN	6	404.855	1074.18	621.095	413.454	325.675	897.965	440.493	492.996	452.849	480.6	644.665	1103.72	305.371	730.932	646.078	400.985		353.764	409.753	1071.88	478.708	508.376	489.858	442.797	1026.19	829.746	380.453	465.336	639.369	500.774	864.096	436.147	623.161	592.385	189.43	196.607	346.25	446.397	444.025	624.434	447.696
Q9Y6X5	Bis(5'-adenosyl)-triphosphatase ENPP4	ENPP4	Q9Y6X5	Q9Y6X5	ENPP4	Bis(5'-adenosyl)-triphosphatase ENPP4	ENPP4_HUMAN	4		1537.89	526.116	619.122	1029.32	900.869	597.492	760.181	819.19	1353.35	847.271	952.914	681.504	1589.22	501.615					1590.81	1108.85	1318.84	591.09	1000.33	565.847	828.086	779.044	407.842	650.538	794.017	889.75	664.979	912.721	886.386	471.948	748.229	698.788	459.917	626.388	511.32	537.98
O14569	Cytochrome b561 domain-containing protein 2	CYB561D2	O14569	O14569	CYB561D2	Cytochrome b561 domain-containing protein 2	C56D2_HUMAN	2	725.134	721.891	822.491	593.84	447.616	484.145	395.675	639.155	360.593	361.626	436.404	335.125	627.731	610.778	851.852	437.96	606.932	448.711	532.089	597.488	640.811	768.84	849.941	779.267	592.315	537.769	451.094	519.189	461.888	477.539	379.678	456.6	873.832	570.485	394.487	391.043	279.07	438.068	335.072	396.505	386.471
P16070	CD44 antigen	CD44	P16070	P16070	CD44	CD44 antigen	CD44_HUMAN	4	2003.8	5478.61	2460.62	2683.13	1206.92	2309.41	966.599	1547.27	2176.07	1591.26	1694.7	1171.4	1755.64	2817.58	3223.17	1911.02	1738.02	2122.3	1764.86	4078.38	2388.17	3457.94	2477.87	3121.6	1561.24	1337.94	2023.83	2651.63	2628.85	1191.67	2469.68	2595.74	1059.9	2232.33	1855.68	1945.23	1094.65	2139.04	1391.28	843.832	1050.77
Q8N0X4	Citramalyl-CoA lyase, mitochondrial	CLYBL	Q8N0X4	Q8N0X4	CLYBL	Citramalyl-CoA lyase, mitochondrial	CLYBL_HUMAN	7	292.199	537.031	201.112	118.957	963.654	358.188	343.638	421.267	991.763	944.104	644.304	553.545	620.942	891.641	297.174	647.855		610.197	489.02	407.539	689.619		599.335	419.567	682.882	1136.59	692.199	518.644	883.938	822.572	485.968	921.339	674.224	608.42	339.927	593.977	504.361	420.783	213.905	386.057	357.316
Q9UHN6	Cell surface hyaluronidase	CEMIP2	Q9UHN6	Q9UHN6	CEMIP2	Cell surface hyaluronidase	CEIP2_HUMAN	13	476.5	649.536	919.169	346.367	403.964	564.608	513.531	425.19	687.669	478.762	515.6	500.366	563.898	607.713	752.576	489.884			881.91	453.819	810.979	785.458	727.553	789.081	615.773	636.466	105.721	370.06	536.148	309.425	387.937	365.168	500.582	553.917	286.103	534.37	424.484	374.387	315.774	282.684	352.538
Q9Y394	Dehydrogenase/reductase SDR family member 7	DHRS7	Q9Y394	Q9Y394	DHRS7	Dehydrogenase/reductase SDR family member 7	DHRS7_HUMAN	11	1083.57	4539.93	2468.55	1212.27	2199.73	2887.73	730.589	1505.89	1722.21	1433.58	2733.06	1369.71	2309.79	3283.78	2148.58	1541.83		949.213	1596.17	1834.18	1966.49	3168.59	1678.89	2384.01	2407.3	1910.94	1439.91	1658.05	1893.58	1989.81	4104.36	1569.64	1904.97	2050.84	903.628	897.112	1778.11	622.361	1269.71	1750.54	2306.4
O75570	Peptide chain release factor 1, mitochondrial	MTRF1	O75570	O75570	MTRF1	Peptide chain release factor 1, mitochondrial	RF1M_HUMAN	1				294.21	430.154	279.077	329.823	306.281		427.626	340.532		359.86	306.708		321.367					525.926		272.747			454.587	337.027			302.901	138.984		404.418	343.072	338.905			253.9	98.4944	222.797
Q9NZL9	Methionine adenosyltransferase 2 subunit beta	MAT2B	Q9NZL9	Q9NZL9	MAT2B	Methionine adenosyltransferase 2 subunit beta	MAT2B_HUMAN	6	529.839	364.284	642.019	660.003	349.355	520.867	684.71	355.914	620.162	803.747	544.027	976.398	466.001	524.542				1465.25					381.171	997.583	754.756	552.618	1065.34	581.31	486.11	337.66	295.438	744.123	323.722	616.421	1921.26	1016.64	671.326	1382.37	515.164	474.184	498.384
Q99816	Tumor susceptibility gene 101 protein	TSG101	Q99816	Q99816	TSG101	Tumor susceptibility gene 101 protein	TS101_HUMAN	9	261.372	403.8	170.301	250.177	320.532	460.225	260.3	223.848	336.115	363.334	310.135	262.875	261.049	558.173	234.566	431.73	109.253	388.134	361.071	286.367	340.466	115.08	266.007	464.534	240.239	253.139	237.524	406.466	431.915	356.878	465.198	278.393	273.357	314.623	570.5	395.851	302.462	625.098	460.254	424.592	531.998
Q9H2U1	ATP-dependent DNA/RNA helicase DHX36	DHX36	Q9H2U1	Q9H2U1	DHX36	ATP-dependent DNA/RNA helicase DHX36	DHX36_HUMAN	13	384.657	690.234	598.933	534.82	490.528	704.321	569.739	530.342		352.404	835.639	510.581	320.161	114.908	450.027	563.743			981.524	591.459	319.529	37.7064	419.844	372.052	427.259	339.377	289.223	272.063	582.001	263.936	363.58	539.409	255.5	456.85	752.724	874.078	861.973	859.178	454.411	558.039	450.207
Q9UNM6	26S proteasome non-ATPase regulatory subunit 13	PSMD13	Q9UNM6	Q9UNM6	PSMD13	26S proteasome non-ATPase regulatory subunit 13	PSD13_HUMAN	13	455.406	551.817	311.791	574.275	351.382	492.796	366.817	493.628	403.994	432.481	642.814	532.831	289.149	558.064	470.747	498.198	632.409	387.611	654.795	518.769	478.217	331.733	413.679	347.355	375.503	312.244	273.39	677.057	744.312	306.67	513.087	575.254	458.366	467.474	766.92	748.005	733.849	1052.26	646.84	498.175	476.492
P51003	Poly(A) polymerase alpha	PAPOLA	P51003	P51003	PAPOLA	Poly(A) polymerase alpha	PAPOA_HUMAN	11	481.409	495.142	439.698	530.135	441.878	526.989	375.041	563.424	523.651	433.48	445.849	808.285	302.921	362.049	620.717	565.316		497.238	397.255	329.323	376.229		292.108	463.313	444.582	318.785	743.25	458.429	472.14	330.528	559.662	402.334	231.145	459.107	858.287	854.666	972.266	639.706	558.426	519.64	433.384
P62191	26S proteasome regulatory subunit 4	PSMC1	P62191	P62191	PSMC1	26S proteasome regulatory subunit 4	PRS4_HUMAN	13	533.266	1220.91	329.637	722.869	579.621	1294.25	639.261	642.236	1076.69	660.102	1565.11	1463.06	498.584	1536.91	475.742	999.146	1274.66	1206.91	775.778	1726.18	525.668	694.352	495.169	542.107	562.327	453.205	623.429	578.344	794.608	598.704	1090.99	879.868	535.371	836.214	849.207	1198.86	1141.69	1127.96	1776.39	1298.28	1420.25
Q96S59	Ran-binding protein 9	RANBP9	Q96S59	Q96S59	RANBP9	Ran-binding protein 9	RANB9_HUMAN	5			285.028	329.828	244.148	617.14	283.487	401.835	265.206		416.563	421.206	256.563	773.622	329.319	310.789				367.879			167.289	465.268	538.076		389.27			248.313	601.809		223.312	377.902	242.502		678.413		809.428	460.852	655.792
Q9UG63	ATP-binding cassette sub-family F member 2	ABCF2	Q9UG63	Q9UG63	ABCF2	ATP-binding cassette sub-family F member 2	ABCF2_HUMAN	8	199.768		602.631	181.302	321.803	439.432	583.599	277.079	334.481	444.583	516.167	277.729	447.594			457.738			448.448				496.126	503.698	482.342	346.385	981.528	432.029	372.877	380.49	607.234	388.45	372.081	435.824	355.453	429.54	494.502	590.745	939.494	783.978	1004.52
Q53HC9	EARP and GARP complex-interacting protein 1	EIPR1	Q53HC9	Q53HC9	EIPR1	EARP and GARP complex-interacting protein 1	EIPR1_HUMAN	6	57.9042		61.2885	81.1792	144.157	124.07	171.687	94.9996			63.5031		13.2201	102.012									87.8877			137.745	185.337	184.999		77.8377	123.307		72.1923	104.902	160.385			234.221	116.49	128.048	152.221
O76003	Glutaredoxin-3	GLRX3	O76003	O76003	GLRX3	Glutaredoxin-3	GLRX3_HUMAN	7				163.018	241.962	408.255	124.431	284.006	454.643	153.599	284.365	330.236	127.538	293.089	235.196	344.204	638.505	429.96	176.321	285.313	162.38	266.162		75.4396	169.376	239.57	273.906	234.834	73.3534	91.2189	566.257	356.082	237.831	266.243	465.818	382.933	244.631	242.163	847.853	308.167	321.131
Q13315	Serine-protein kinase ATM	ATM	Q13315	Q13315	ATM	Serine-protein kinase ATM	ATM_HUMAN	21	202.434	49.5833	255.702	383.514	627.492	612.631	514.076	556.471	942.32	801.7	585.082	503.385	417.825	541.694	29.5486	1349.69					568.707	82.4558	325.461	417.799	326.418	258.455	555.913	475.952	815.667	576.025	525.211	361.049	155.211	476.464	917.842	1038.43	930.786	936.523	373.872	392.436	448.414
Q8N5G2	Macoilin	MACO1	Q8N5G2	Q8N5G2	MACO1	Macoilin	MACOI_HUMAN	1			227.399			340.118	134.177	173.451			267.461	126.194	145.458	328.767								410.441	161.662		244.818	341.645	315.415		206.736	94.072	415.874	195.673		242.904	394.234		470.994	439.652	201.191	299.164	396.897
P49368	T-complex protein 1 subunit gamma	CCT3	P49368	P49368	CCT3	T-complex protein 1 subunit gamma	TCPG_HUMAN	35	2266.2	1917.42	5017	2021.26	1914.55	5389.92	5040.95	2788.38	1826.27	1923.6	2847.8	2628.33	2913.36	2055.85	1885.57	1531.22	1570.73	677.091	1352.48	3595.22	4465.55	1839.96	2860.82	1468.04	2815.75	4090.8	1123.78	5617.44	1579.12	1641.5	4927.77	2387.24	2210.41	2672.47	3548.6	1581.5	3599.57	3625.4	6960.64	4576.86	4378.37
Q14669	E3 ubiquitin-protein ligase TRIP12	TRIP12	Q14669	Q14669	TRIP12	E3 ubiquitin-protein ligase TRIP12	TRIPC_HUMAN	13	215.033	387.6	389.753	412.498	313.083	498.466	497.673	465.29	862.484	525.865	788.328	436.789	406.974	430.324		566.572	846.554	338.869	442.753		165.692		297.127	206.99	255.844	123.833	419.032	237.483	538.213	202.07	446.161	392.202	352.872	415.414	1018.05	753.572	700.522	896.884	250.228	238.788	540.246
P40227	T-complex protein 1 subunit zeta	CCT6A	P40227	P40227	CCT6A	T-complex protein 1 subunit zeta	TCPZ_HUMAN	16	1323.75	897.34	1391.22	877.725	896.079	1447.2	1283.25	1041.52	732.415	628.939	1142.72	968.195	797.356	886.113	953.968	718.41	1721.51	1091.97	1101.56	1131.16	886.616	967.165	1066.76	810.806	1131.44	907.607	1293.13	1697.57	956.818	1006.18	1434.64	1205.95	1312.6	1082.11	1627.25	1061.32	1271.5	1624.91	2277.45	2020.01	1585.03
Q13310	Polyadenylate-binding protein 4	PABPC4	Q13310	Q13310	PABPC4	Polyadenylate-binding protein 4	PABP4_HUMAN	10	452.995	305.224	362.254	435.47	370.232	376.846	407.393	324.853	336.174	586.584	337.919	502.058	207.746	236.394	313.908	334.219	1204.22		268.113	272.393	453.302		369.937	509.389	711.324	439.655	322.623	494.093	405.65	280.443	250.169	458.941	295.644	407.296	759.742	991.534	660.923	876.517	276.246	406.168	347.144
Q6PKG0	La-related protein 1	LARP1	Q6PKG0	Q6PKG0	LARP1	La-related protein 1	LARP1_HUMAN	7	1844.27	2022.08	1202.98	935.829	2069.96	2888.49	1518.48	1323.54	1383.7	2615.52	2090.68	2149.54	1622.23	803.075	1852.21	1682.2	2178.67	1772.91	798.169	1547.72	1051.76	1714.49	929.42	1716.06	2001.73	1073.11	1323.02	585.946	1883.12	1546.1	1005.22	1318.74	499.172	1543.94	2904.52	2879.34	3305.51	3814.45	1285.27	967.171	1271.98
Q13395	Probable methyltransferase TARBP1	TARBP1	Q13395	Q13395	TARBP1	Probable methyltransferase TARBP1	TARB1_HUMAN	3	330.119		171.584	337.576	326.173	448.877	588.046	320.573	220.003	431.589	328.421	188.416	319.806	154.654	262.947								238.625		394.477	315.083	557.911	252.086		297.683	423.922	426.532	271.567	330.725	533.391	776.077	514.175	564.364	443.388	357.346	330.895
Q13596	Sorting nexin-1	SNX1	Q13596	Q13596	SNX1	Sorting nexin-1	SNX1_HUMAN	10	501.798	908.659	497.116	512.111	422.246	876.022	362.984	589.089	774.198	916.784	1091.38	1636.25	369.955	748.122	516.78	1189.94	1414.96	1096.15	607.141	1039.1	295.813	806.895	512.631	492.724	524.387	426.236	817.715	431.608	878.317	461.347	953.315	618.46	409.274	718.167	784.483	1022.95	1155.2	1025.81	1763.66	1067.99	823.954
P35813	Protein phosphatase 1A	PPM1A	P35813	P35813	PPM1A	Protein phosphatase 1A	PPM1A_HUMAN	5	160.568		129.551	130.368	85.4109	414.966	125.459	70.0398		328.976	324.884	157.792	328.138	163.063	175.784				214.463	136.83	134.521	201.13	273.628	309.2		220.059		366.955		260.913	364.524	155.865	348.283	223.255	253.718			278.235	498.131	327.859
Q9UNF1	Melanoma-associated antigen D2	MAGED2	Q9UNF1	Q9UNF1	MAGED2	Melanoma-associated antigen D2	MAGD2_HUMAN	11	318.211		363.557	166.822	177.639	424.7	195.073	411.181		303.739	593.615	490.463	226.818	412.522	256.249	151.924				448.561	446.882		463.551	458.367	321.653	320.769	241.976	498.136	445.276	132.337	328.511	291.782	119.873	333.711	465.202	435.347	560.266	381.694	495.975	732.858	483.574
P78344	Eukaryotic translation initiation factor 4 gamma 2	EIF4G2	P78344	P78344	EIF4G2	Eukaryotic translation initiation factor 4 gamma 2	IF4G2_HUMAN	15	677.545	625.927	920.069	698.32	570.36	1088.65	736.273	839.759	624.621	554.064	884.072	1204.31	665.56	1078.57	683.314	649.043	1196.62	839.732	742.77	757.614	735.784	1228.64	700.179	830.539	869.112	668.026	466.327	870.617	638.686	503.848	991.622	619.591	599.645	780.6	1108.29	809.478	1003.15	808.696	1746.07	1416.03	1424.67
P07910	Heterogeneous nuclear ribonucleoproteins C1/C2	HNRNPC	P07910	P07910	HNRNPC	Heterogeneous nuclear ribonucleoproteins C1/C2	HNRPC_HUMAN	18	7711.86	9413.06	9578.86	6822.09	6202.02	12936.1	7324.65	8244.9	7010.24	8221.94	13155.6	13139.6	4742.67	6694.56	7600.81	7233.01	4762.22	4764.41	8433.53	4620.5	10929.7	10407.2	7180.81	12493.2	8146.22	5947.14	6148.26	7122.07	7295.8	9032.49	13323.3	8151.24	5547.48	8192.05	7975.38	10769.5	13540.4	9885.75	21285.6	11542.2	12301.1
Q7Z478	ATP-dependent RNA helicase DHX29	DHX29	Q7Z478	Q7Z478	DHX29	ATP-dependent RNA helicase DHX29	DHX29_HUMAN	12	467.208	289.139	560.126	300.879	288.259	563.244	476.266	433.62	233.363	603.55	591.615	384.456	265.26	370.195	442.313	370.834	503.072	367.513	505.733	348.709	215.396	676.619	450.819	385.121	415.15	434.544	637.322	698.528	596.516	303.693	312.028	547.413	229.387	432.36	999.567	648.097	681.5	945.704	410.923	521.501	407.501
Q9Y2E4	Disco-interacting protein 2 homolog C	DIP2C	Q9Y2E4	Q9Y2E4	DIP2C	Disco-interacting protein 2 homolog C	DIP2C_HUMAN	2	323.024		232.648	254.646	350.639	420.801	656.332	249.383		246.279	587.985	352.978	225.882	384.278		447.337					197.75		211.132	190.678	273.663	296.604		412.906		157.253	222.01	239.05	187.503	309.598	634.552	495.924	691.043	624.633	213.83	322.168	326.647
P48723	Heat shock 70 kDa protein 13	HSPA13	P48723	P48723	HSPA13	Heat shock 70 kDa protein 13	HSP13_HUMAN	3	451.561	536.938	380.26	394.375	335.873	407.414	191.88	302.263	917.924	316.026	592.248	254.893	214.158	248.531		758.532		500.463	662.085		267.727		268.21	942.413	412.928	250.933	264.844	429.262	760.763	320.404	429.401	565.325	267.742	436.047	412.651	554.036	721.017	398.103	1272.69	607.276	694.818
Q92888	Rho guanine nucleotide exchange factor 1	ARHGEF1	Q92888	Q92888	ARHGEF1	Rho guanine nucleotide exchange factor 1	ARHG1_HUMAN	15	312.076	356.473	167.659	302.27	365.714	431.515	299.732	228.092	240.844	365.918	526.521	197.022	212.534	385.671	356.626	317.687	485.856	389.372	652.405	590.657		493.426	326.756	299.654	439.083	733.124	227.387	663.183	186.041	228.99	232.121	244.805	478.779	366.812	901.69	241.187	257.485	690.467	647.938	516.479	666.686
O95602	DNA-directed RNA polymerase I subunit RPA1	POLR1A	O95602	O95602	POLR1A	DNA-directed RNA polymerase I subunit RPA1	RPA1_HUMAN	15	91.2698		144.092	91.7674	73.879	126.219	87.5751	106.408	157.541	150.636	191.83	152.869	66.4467		145.06	101.439					112.001		84.1367	180.262	117.591	68.336	204.776	147.774	146.822	98.254	135.598	149.225	49.7944	122.369	258.809	488.35	162.372	90.5664	106.841	96.3461	105.98
Q9BTD8	RNA-binding protein 42	RBM42	Q9BTD8	Q9BTD8	RBM42	RNA-binding protein 42	RBM42_HUMAN	5	148.537		97.325		167.681	403.919	201.163	189.371	310.819	414.622	323.452	238.055	175.545	295.528							222.425		180.967	399.012	103.061	179.118		192.74	400.167	201.462	304.508	281.737	116.584	241.209	386.509	485.484	571.668	327.708	236.293	323.078	251.852
O00471	Exocyst complex component 5	EXOC5	O00471	O00471	EXOC5	Exocyst complex component 5	EXOC5_HUMAN	9	323.146	340.922	330.579	338.042	297.627	320.425	350.239	264.721	276.969	383.523	356.716	473.681	286.317	355.002	318.112	334.67			315.083	242.22	387.597		285.635	265.01	344.381	287.633	200.391	274.772		210.454	448.819	335.365	224.577	316.297	714.799	369.523	736.574	448.105	427.997	346.924	343.245
Q92620	Pre-mRNA-splicing factor ATP-dependent RNA helicase PRP16	DHX38	Q92620	Q92620	DHX38	Pre-mRNA-splicing factor ATP-dependent RNA helicase PRP16	PRP16_HUMAN	8	222.241	392.337	165.235	215.171	224.56	556.546	752.7	224.826	348.035	569.139	354.905	225.405	436.347		159.313	184.578		184.038	147.658	193.144	174.418		237.698	352.176	271.6	143.99	677.058	769.002	281.859	167.359	270.15	356.991	130.805	312.976	762.51	307.986	713.657	490.65	296.678	142.567	640.38
Q86W56	Poly(ADP-ribose) glycohydrolase	PARG	Q86W56	Q86W56	PARG	Poly(ADP-ribose) glycohydrolase	PARG_HUMAN	3	704.592	564.244	463.469	527.507	765.263	901.744	791.217	884.91	600.725	911.911	1079.69	742.948	787.944	407.352		819.348			528.662	373.04	549.426		435.417	547.375	370.769	438.091	547.347	411.379	1038.18	445.73	378.825	770.755	361.053	625.825	1382.53	1321.36	1346.9	1393.66	280.101	500.846	482.652
O94788	Retinal dehydrogenase 2	ALDH1A2	O94788	O94788	ALDH1A2	Retinal dehydrogenase 2	AL1A2_HUMAN	24	2424.09	922.037	2984.02	4141.94	3250.72	4287.21	3619.25	5582.8	1978.84	4276.85	5263.42	9605.56	3504.43	9184.15	1182.43	2907.01	2521.51	2577.83	1687.71	4199.07	1235.77	3284.55	3344.34	1264.72	3780.05	3021.65	2640.96	3785.95	2247.59	3612.28	3522.79	4465.7	3676.49	3514.66	4352.62	3134.27	4894.31	6213.92	6749.63	7738.6	4673.56
P54886	Delta-1-pyrroline-5-carboxylate synthase	ALDH18A1	P54886	P54886	ALDH18A1	Delta-1-pyrroline-5-carboxylate synthase	P5CS_HUMAN	36	2026.14	977.345	2274.28	1096.08	2617.42	4004.84	3036.64	2422.01	1563.54	2178.97	2489.29	947.83	2961.99	3890.4	1099.78	1256.31	783.26	1248.76	1934.22	1639.15	2198.05	740.422	1568.05	983.532	2253.47	2251.29	916.606	1877.64	1784.91	2657.12	1482.76	1314.03	3322.44	1933.29	2330.93	1611.66	3253.39	2470.77	4062.68	3344.45	3708.97
O00470	Homeobox protein Meis1	MEIS1	O00470	O00470	MEIS1	Homeobox protein Meis1	MEIS1_HUMAN	6	538.629	664.891	474.833	608.725	919.674	1054.28	762.88	836.586	694.261	454.425	1068.47	992.314	670.727	960.083	464.836	905.007			881.744		1215.85	383.6	825.275	626.806	556.2	623.506	831.722	1277.84	567.882	658.46	570.921	881.145	447.497	747.303	1360.54	886.123	1179.97	992.131	1282.69	1316.8	1016.08
Q9NV56	MRG/MORF4L-binding protein	MRGBP	Q9NV56	Q9NV56	MRGBP	MRG/MORF4L-binding protein	MRGBP_HUMAN	1				400.744	580.396	484.356		631.862	428.358	790.001	978.057	637.964	438.844	461.85		599.902							242.841	373.62			286.985	195.615		484.667	418.575	638.252	237.029	489.996	637.225		1444.03	729.584		473.882	481.125
Q7L1Q6	Basic leucine zipper and W2 domain-containing protein 1	BZW1	Q7L1Q6	Q7L1Q6	BZW1	Basic leucine zipper and W2 domain-containing protein 1	BZW1_HUMAN	5	131.421		43.8307	46.1832	90.5568	99.9877	135.405	100.892		49.3906		127.927	66.2681	89.1586	136.341					58.4141		187.605	86.7207	61.9462		95.7655		52.704	46.6099	42.6089	93.0534	121.288		89.2763	156.409			140.181	134.242	152.457	103.06
Q15907	Ras-related protein Rab-11B	RAB11B	Q15907	Q15907	RAB11B	Ras-related protein Rab-11B	RB11B_HUMAN	9	1102.47	1144.75	1074.27	1073.51	1047.88	1766.04	2006.99	1049.41	668.435	1062.75	1638.92	516.872	2014.37	1173.27	1176.6	1163.74	2156.91	1375.39	1549.89	1067.13	1277.89	734.788	835.013	1761.34	1092.98	1282.57	909.644	1643.63	1146.88	1433.25	1134.31	1121.43	970.703	1247.7	1746.69	1614.71	2057.1	1969.89	2282.83	2057.02	1705.02
Q8IWT3	Cullin-9	CUL9	Q8IWT3	Q8IWT3	CUL9	Cullin-9	CUL9_HUMAN	3	268.039	296.933	684.225	614.282	894.705	923.047	202.745	1032.58	948.01	847.266	884.091	1500.6	311.774	1424.3	450.261	849.844			537.349	945.564	646.576	803.627	940.188		972.684	825.276	458.323	546.326	923.465	1070.36	897.595	1002.22	815.233	783.916	1876.1	1268.83	1601.1	1488.78	533.836	743.8	929.979
O00154	Cytosolic acyl coenzyme A thioester hydrolase	ACOT7	O00154	O00154	ACOT7	Cytosolic acyl coenzyme A thioester hydrolase	BACH_HUMAN	3	371.906	389.956	653.008	370.205	261.201	192.88	637.088	405.564	199.974	332.574	402.855	315.346	224.919	240.296	274.049	419.814	163.896	262.734	318.218	177.852	311.011	289.626	330.698	513.589	213.98	398.023	288.33	370.392	274.92	179.492	114.707	631.252	241.281	326.413	675.062	404.371	210.042	1089.22	466.819	347.65	324.092
Q9ULK4	Mediator of RNA polymerase II transcription subunit 23	MED23	Q9ULK4	Q9ULK4	MED23	Mediator of RNA polymerase II transcription subunit 23	MED23_HUMAN	12	249.143	292.563	234.783	207.907	155.46	626.063	417.547	381.152	331	287.443	568.919	385.123	162.24	454.438	182.434	461.084	282.462	470.374	343.345	201.721	229.54		177.846	166.18	216.272	266.39	357.845	249.316	347.509	147.858	356.895	212.952	379.345	306.348	570.229	446.899	759.17	445.089	265.758	333.264	486.082
P11413	Glucose-6-phosphate 1-dehydrogenase	G6PD	P11413	P11413	G6PD	Glucose-6-phosphate 1-dehydrogenase	G6PD_HUMAN	18	1094.18	2059.12	759.361	810.005	911.99	1468.17	1518.42	937.862	1349.72	1079.58	1248.47	758.717	804.591	1317.44	1112.77	1647.66	2952.85	2300.57	1459.01	1908.11	881.449	1030.27	842.156	1264.99	1022.18	918.412	2189.37	1532.67	1576.72	904.046	1579.83	1474.36	871.845	1320.82	2581.66	2157.72	1914.61	2476.33	1970.14	1694.75	1466.87
P43490	Nicotinamide phosphoribosyltransferase	NAMPT	P43490	P43490	NAMPT	Nicotinamide phosphoribosyltransferase	NAMPT_HUMAN	20	372.696	463.409	193.124	282.851	113.389	232.986	352.274	328.614	235.169	186.01	357.684	328.362	86.7332	413.516	770.246		694.636	545.244	632.131	377.225		682.371	270.624	438.834	138.608		390.318	413.561	258.153	51.1572	290.295	157.99	166.7	340.83	787.068	706.81	345.214	401.501	492.202	426.281	521.28
O75822	Eukaryotic translation initiation factor 3 subunit J	EIF3J	O75822	O75822	EIF3J	Eukaryotic translation initiation factor 3 subunit J	EIF3J_HUMAN	6	232.675		65.0173	152.871	153.233	112.922	184.593	129.688		207.856	95.6377	98.1181	74.0837			86.4924				125.271	204.53		162.507	285.41	78.0638	147.019	264.287	287.168	72.1048	99.0373		235.884	87.5194	151.75	293.487	378.367	127.027	437.173	111.701	163.66	131.789
O00170	AH receptor-interacting protein	AIP	O00170	O00170	AIP	AH receptor-interacting protein	AIP_HUMAN	10	533.259	474.509	699.576	547.888	503.917	669.639	539.914	621.199	956.744	400.061	532.071	832.985	390.585	676.478	1314.35	580.49		823.307	623.574	447.518	483.82	710.248	321.155	616.234	760.521	538.152	621.143	674.195	463.838	487.743	793.615	544.983	281.753	608.296	770	647.999	938.816	748.248	1580.38	939.417	966.824
Q08J23	RNA cytosine C(5)-methyltransferase NSUN2	NSUN2	Q08J23	Q08J23	NSUN2	RNA cytosine C(5)-methyltransferase NSUN2	NSUN2_HUMAN	15	415.221	680.362	521.1	328.793	398.849	880.786	739.816	451.097	534.158	493.843	1057.1	320.229	384.585	951.176	413.844	531.978	543.401	400.557	647.085		535.654	212.68	408.15	441.09	375.808	691.506	382.097	491.034	791.303	1033.77	774.575	396.563	216.584	545.15	887.994	646.387	1353.06	830.055	621.566	611.395	957.424
Q6PL18	ATPase family AAA domain-containing protein 2	ATAD2	Q6PL18	Q6PL18	ATAD2	ATPase family AAA domain-containing protein 2	ATAD2_HUMAN	7	209.621	95.538	214.306	236.882	164.518	141.951	233.456	235.735		378.72	321.966	243.357	39.3515	206.238						629.383			112.04	270.843	309.401	186.013		191.767	206.971		51.7254	414.751	190.023	229.763	358.023	432.038	548.901	274.799	351.362	455.295	70.2216
Q9Y520	Protein PRRC2C	PRRC2C	Q9Y520	Q9Y520	PRRC2C	Protein PRRC2C	PRC2C_HUMAN	10	129.671		41.5679	87.1803	122.287	295.249	132.631	163.751	38.433	187.417	160.496	82.2153	102.568		131.967	58.986		241.218	204.886		69.7898		174.116	167.352	113.053	105.22	49.2746	132.53	58.3752	78.5999	70.9173	121.682	71.9416	121.192	198.906	150.478	86.6402	136.618	279.228	213.95	249.399
P20908	Collagen alpha-1(V) chain	COL5A1	P20908	P20908	COL5A1	Collagen alpha-1(V) chain	CO5A1_HUMAN	12	361.453		326.507	356.34	243.494	250.347	315.878	204.804	295.064	308.233	267.199	167.242	212.062	329.392	419.702	265.48	391.61				295.601	159.913	213.869		347.838	225.477	261.666	564.389	293.683	146.297	189.926	286.581	251.81	283.995	586.439	569.243	487.372	543.451	279.099	206.872	409.684
Q13547	Histone deacetylase 1	HDAC1	Q13547	Q13547	HDAC1	Histone deacetylase 1	HDAC1_HUMAN	11	610.868	787.394	476.846	611.954	847.19	684.346	363.165	534.364	609.508	397.501	353.746	757.954	234.256	641.234	405.792	710.8	576.082		400.671	63.4061	449.942		584.975	371.366	416.441	289.524	144.107	558.568	492.642	368.987	1152.37	581.543	241.939	507.08	506.92	979.854	1081.13	567.25	1210.36	669.546	493.432
Q15654	Thyroid receptor-interacting protein 6	TRIP6	Q15654	Q15654	TRIP6	Thyroid receptor-interacting protein 6	TRIP6_HUMAN	6	167.04		216.393	82.472	135.247	142.348	184.71	110.073				147.683	162.5							176.985			267.33	229.33	114.623	156.909	186.99	454.245		118.403	279.823	279.938	143.715	187.838	471.243	198.749		454.824	323.024	147.696	153.839
Q12860	Contactin-1	CNTN1	Q12860	Q12860	CNTN1	Contactin-1	CNTN1_HUMAN	6	696.539	798.639	438.953	683.457	600.904	799.669	539.295	650.261	1577.54	777.955	984.1	1055.05	390.494	1703.47		1041.06			497.977	126.749			418.56	345.395	295.655	318.452	840.107	712.499	957.495	697.533	353.221	673.541	457.884	694.016	552.342	808.949	2564.12	696.927	940.251	1066.88	914.149
Q69YN2	CWF19-like protein 1	CWF19L1	Q69YN2	Q69YN2	CWF19L1	CWF19-like protein 1	C19L1_HUMAN	5	153.012		50.5063	323.986	404.339	342.664		326.216			317.733	678.897	418.238	759.463	258.691	776.061			596.51				114.993	119.581			110.851	185.267		495.185	295.744	360.6		354.427	354.057	710.083	466.912	616.268	476.78	555.251	680.339
Q86UY6	N-alpha-acetyltransferase 40	NAA40	Q86UY6	Q86UY6	NAA40	N-alpha-acetyltransferase 40	NAA40_HUMAN	2	1063.32	847.955	964.222	956.523	2356.77	950.596	1823.56	996.904	2268.24	3125.63	1207.28	1266.57	1521.2	1879.78		1934.96			1629.9		1030.14		593.368	1088.02	1446.72	958.764	563.748	863.93	2148.87	1531.8	548.428	1192.51	872.718	1344.01	2792.65	2854.29	2999.78	3817.08	618.299	802.532	757.978
Q9H0A0	RNA cytidine acetyltransferase	NAT10	Q9H0A0	Q9H0A0	NAT10	RNA cytidine acetyltransferase	NAT10_HUMAN	14	154.743	134.34	331.221	207.752	218.825	452.028	222.37	353.51	355.928	389.794	393.199	322.579	262.396	314.896	108.839	177.145		114.128	209.612	124.329	277.134	107.711	178.434		257.54	245.167	554.369	102.614	393.543	334.647	354.545	289.948	177.747	261.969	368.985	248.077	534.723	433.942	444.645	406.879	417.597
P48444	Coatomer subunit delta	ARCN1	P48444	P48444	ARCN1	Coatomer subunit delta	COPD_HUMAN	18	1368.72	3335.14	1793.43	2170.29	1517.32	5307.36	1863.41	2804.41	2656.66	2171.45	7861.64	3718.73	1240.54	4870.37	2414.2	3019.92	1010.47	2869	2325.92	4546.3	1243.18	2620.29	1448.98	2446.89	2449.64	1616.89	2890.29	2137.28	2842.47	2096.46	5476.31	1832.48	1663.7	2716.06	3051.48	2646.48	4748.5	3070.65	5948.23	5446.64	4694.75
O75534	Cold shock domain-containing protein E1	CSDE1	O75534	O75534	CSDE1	Cold shock domain-containing protein E1	CSDE1_HUMAN	12	217.424		362.359	264.16	115.693	583.353	292.01	270.402		168.494	808.13	545.463	380.582	935.861	576.472	579.372	378.603		502.661		304.817	369.482	189.519	215.105	378.337	138.909	350.562	243.712	605.535	320.646	593.494	331.265		393.658	464.019	414.619	489.959	309.915	1271.94	616.498	726.348
P32322	Pyrroline-5-carboxylate reductase 1, mitochondrial	PYCR1	P32322	P32322	PYCR1	Pyrroline-5-carboxylate reductase 1, mitochondrial	P5CR1_HUMAN	9	723.153	180.114	617.023	485.672	524.854	649.632	674.126	806.548	39.3932	439.067	757.163	305.421	518.935	1192.05	218.856	447.988	153.82	433.06	250.506	348.065	372.325	186.462	512.264	239.781	485.979	439.628	490.969	676.558	279.688	503.684	455.311	321.278	1093.27	479.474	535.524	423.283	403.912	485.702	1449.78	1058.3	874.222
O60749	Sorting nexin-2	SNX2	O60749	O60749	SNX2	Sorting nexin-2	SNX2_HUMAN	6	284.356	308.203	176.913	241.906	381.649	481.575	336.197	343.908	322.39	415.651	675.382	450.639	383.75	493.366	234.758	455.616	551.669	394.366	426.63	332.365	229.403		403.126	456.779	280.506	418.363	267.697	520.318	399.082	257.412	522.409	407.352	278.698	379.138	652.979	378.445	508.048	649.096	830.541	569.297	550.304
Q9NRW7	Vacuolar protein sorting-associated protein 45	VPS45	Q9NRW7	Q9NRW7	VPS45	Vacuolar protein sorting-associated protein 45	VPS45_HUMAN	8	276.651	297.171	639.252	208.823	418.638	402.203	329.324	291.609	235.366	244.956	681.432	312.935	240.284	279.091	558.183	152.965	394.057		575.169	541.134	1082.46	988.847	428.224	1002.12	291.157	401.417	333.007	413.388	230.322	215.271	538.794	670.611	265.755	435.644	334.596	673.591	1384.98	325.235	987.706	794.074	269.52
P46781	40S ribosomal protein S9	RPS9	P46781	P46781	RPS9	40S ribosomal protein S9	RS9_HUMAN	13	3991.14	3740.72	5477.79	4842.69	4742.48	12286	5488.68	6818.58	3762.8	5221.86	9765.39	6947.18	3576.13	6596.45	5286.58	6466.09	3862.21	3644.64	5068.45	4164.91	4454.24	2835.01	4524.69	3555.11	5338.3	5677.53	4263.78	4500.61	5810.37	5434.61	8114.31	4445.06	3392.62	5275.67	6219.61	6111.9	8788.26	8285.9	13003.3	7800.69	7688.92
Q12972	Nuclear inhibitor of protein phosphatase 1	PPP1R8	Q12972	Q12972	PPP1R8	Nuclear inhibitor of protein phosphatase 1	PP1R8_HUMAN	7	208.38		61.2509	127.724	315.024	400.123	254.968	223.217	231.19	198.175	327.508	360.392	159.348	315.47	181.826	345.855					93.7723	288.164	159.736	277.711	81.5487	254.179	272.557	200.768		137.599	141.394	257.297	54.8565	219.631	354.177	307.452	364.807	337.531	298.588	356.492	396.01
Q12874	Splicing factor 3A subunit 3	SF3A3	Q12874	Q12874	SF3A3	Splicing factor 3A subunit 3	SF3A3_HUMAN	15	544.16	927.007	565.54	414.711	397.011	635.993	715.359	439.79	422.811	972.987	1259.8	517.623	372.677	476.867	469.727	742.824	344.919	741.247	677.785		493.367	393.731	659.882	881.385	379.817	425.871	756.905	532.845	641.414	436.332	891.341	649.227	250.335	594.728	866.323	831.903	842.263	781.439	1479.56	639.759	1107.82
Q7L5D6	Golgi to ER traffic protein 4 homolog	GET4	Q7L5D6	Q7L5D6	GET4	Golgi to ER traffic protein 4 homolog	GET4_HUMAN	2			176.155	224.614	208.371	241.909	277.777	272.696	236.791	172.824	647.776	205.22	129.979	376.748	178.528	313.081			98.4667	250.344	189.322	242.955	181.397	106.5	174.185	168.678			247.894	226.437	351.943	209.321	110	230.367	377.759	220.784	289.8	442.954	318.014	464.507	423.842
P50479	PDZ and LIM domain protein 4	PDLIM4	P50479	P50479	PDLIM4	PDZ and LIM domain protein 4	PDLI4_HUMAN	8	659.07			210.263	180.07	247.608	233.655	468.468		203.795	105.122	343.114	266.743		155.515	242.661			145.632				211.05	414.605	273.817	529.266	358.769	466.02		324.137	179.767	84.6336	228.153	283.997	366.265	409.567	425.438	384.971	499.241	616.23	429.075
Q8N3C0	Activating signal cointegrator 1 complex subunit 3	ASCC3	Q8N3C0	Q8N3C0	ASCC3	Activating signal cointegrator 1 complex subunit 3	ASCC3_HUMAN	21	645	638.846	762.23	584.706	728.482	991.993	654.574	623.503	910.879	793.615	957.138	936.807	687.106	704.09	393.42	627.708	456.973	829.907	538.491	728.341	526.536	949.065	321.145	1200.11	848.277	567.265	836.622	612.059	959.207	500.425	722.924	746.752	435.748	709.695	1544.59	1429.99	1155.09	1378.31	631.848	719.352	982.598
O60684	Importin subunit alpha-7	KPNA6	O60684	O60684	KPNA6	Importin subunit alpha-7	IMA7_HUMAN	8	312.902	194.982	159.715	362.191	247.294	255.104	295.392	252.372	191.899	366.211	280.822	179.732	284.031	110.456	283.866	165.71	160.545	81.8639	188.961	232.503	48.4554		386.657	363.987	87.5573	185.973	457.255	487.93	107.615	241.327	370.495	346.252	288.222	249.321	623.357	334.434	428.251	479.087	229.946	280.816	379.198
Q8WU90	Zinc finger CCCH domain-containing protein 15	ZC3H15	Q8WU90	Q8WU90	ZC3H15	Zinc finger CCCH domain-containing protein 15	ZC3HF_HUMAN	6	345.384		88.4293	279.908	196.528	300.617	214.284	270.933	510.861	305.941	448.464	126.034	329.316	422.953	444.318	279.965			935.547		59.4458		238.303	200.86	66.6253	202.113	283.05	462.536	239.767	125.546	373.502	455.352	226.871	301.195	863.833	456.788	388.368	559.256	367.205	352.04	344.203
Q9BX79	Receptor for retinol uptake STRA6	STRA6	Q9BX79	Q9BX79	STRA6	Receptor for retinol uptake STRA6	STRA6_HUMAN	4	2403.66	1278.63	1374.86	550.224	579.946	634.601	1255.31	1053.88	882.808	766.364	404.101		616.409	754.767	1132.65	620.94		607.691	1545.73	927.13	912.728	861.344	698.155	692.192	660.565	782.614	810.091	695.206	1253.2	474.274	502.571	727.501	493.78	869.481	2134.11	1298.88	1852.47	873.655	1003.89	1010.68	1449.64
Q9BY44	Eukaryotic translation initiation factor 2A	EIF2A	Q9BY44	Q9BY44	EIF2A	Eukaryotic translation initiation factor 2A	EIF2A_HUMAN	7	249.181	189.926	249.005	191.717	277.615	497.079	410.306	272.452	173.808	381.107	444.989	356.654	264.842	225.276	428.091	240.935	302.801	193.505	391.671	184.959	166.238	249.466	365.14	401.18	176.691	287.406	252.901	321.938	251.27	186.718	184.357	496.272	242.617	288.125	802.649	328.553	363.39	919.237	338.479	245.306	195.225
Q16706	Alpha-mannosidase 2	MAN2A1	Q16706	Q16706	MAN2A1	Alpha-mannosidase 2	MA2A1_HUMAN	19	1660.11	2395.27	1300.99	1849.44	1572.93	2693.05	1348.66	2639.06	3628.2	2118.1	2325.35	1586.86	1226.13	4074.21	1279.27	2317.41	2544.04	1407.87	2307.96	1895.76	2029.75	1667.96	1401.67	1573.85	2529.5	1957.57	626.495	1553.83	2554.35	1586.88	2558.31	1255.86	1370.58	1964.77	3428.5	2760.73	2835.14	2656.34	3401.83	3666.84	3041.12
Q9NYJ1	Cytochrome c oxidase assembly factor 4 homolog, mitochondrial	COA4	Q9NYJ1	Q9NYJ1	COA4	Cytochrome c oxidase assembly factor 4 homolog, mitochondrial	COA4_HUMAN	1	206.173				89.2299	159.157	239.048			152.08			60.8274		107.555				101.884				105.53	175.47	100.64	104.965	170.632	233.547		60.5565	27.1762	96.1619		128.861	321.681	211.593	184.299	189.927			113.736
Q6NZI2	Caveolae-associated protein 1	CAVIN1	Q6NZI2	Q6NZI2	CAVIN1	Caveolae-associated protein 1	CAVN1_HUMAN	7	1557.8	1811.31	928.777	699.914	743.3	1988.03	2062.77	1264.25	1065.42	659.229	1254.75	1248.52	924.783	1313.64	2172.46	774.979	3571.46	807.93	1232.55	1501.61	811.885	778.638	892.237	2448.86	1552.33	928.396	637.593	1817.35	836.714	979.567	1320.69	947.066	713.14	1280.24	1922.36	1313.44	2308.31	1435.25	2176.15	1685.85	3365.61
Q9Y618	Nuclear receptor corepressor 2	NCOR2	Q9Y618	Q9Y618	NCOR2	Nuclear receptor corepressor 2	NCOR2_HUMAN	8	292.408	509.049	147.11	178.181	242.546	233.91	220.114	260.07	300.529	292.251	228.194	240.462	153.83	127.632		333.2			519.785		137.179		84.6906	216.25	133.291	164.748	191.79	385.649	195.365	181.33	119.921	232.209	91.8099	229.054	324.476	671.509	533.785	390.096	228.131	170.05	225.089
Q93062	RNA-binding protein with multiple splicing	RBPMS	Q93062	Q93062	RBPMS	RNA-binding protein with multiple splicing	RBPMS_HUMAN	4	261.582	248.175	536.814	177.818	256.014	240.052	556.525	172.989	288.565	328.58	174.751	236.587	240.095		356.507	251.989	289.509	342.85	223.661	308.775	204.881		152.678	651.74	289.318	116.755	646.544	384.404	177.048	191.353	251.799	294.9	199.79	292.034	940.78	526.329	429.273	416.131	350.129	298.92	281.97
P52655	Transcription initiation factor IIA subunit 1	GTF2A1	P52655	P52655	GTF2A1	Transcription initiation factor IIA subunit 1	TF2AA_HUMAN	1	751.836	805.916		431.8	500.428	1535.69	1004.11	665.936	957.458	650.819	1287.22	1047.33	780.268	1767.25		1107.17	1127.24		759.493	1158.05		1377.56	377.08					617.234	992.967	566.439	1614.33	522.281	266.476	906.895	1114.11	1208.8	1838.77	990.522	2288.83	1312.89	1321.93
Q13283	Ras GTPase-activating protein-binding protein 1	G3BP1	Q13283	Q13283	G3BP1	Ras GTPase-activating protein-binding protein 1	G3BP1_HUMAN	8	773.08	567.518	395.685	778.871	480.139	559.058	659.09	683.345	548.55	671.776	596.586	810.453	475.738	407.528	503.187	699.339	1651.97		681.24	1766.43	567.101	683.803	592.287	613.782	370.558	501.236	931.241	872.051	501.218	416.416	443.127	690.987	357.651	664.095	1678.39	756.198	1040.61	1412.36	806.805	767.538	918.169
Q15185	Prostaglandin E synthase 3	PTGES3	Q15185	Q15185	PTGES3	Prostaglandin E synthase 3	TEBP_HUMAN	4	1005.29	269.164	763.037	840.091	1419.22	765.508	776.433	1082.77	491.085	1767.26	1023.71	1023.49	964.567	594.02	504.92	690.944	467.803	408.932	356.332	548.831	529.177	500.32	986.625	425.359	566.809	968.547	365.899	1555.04	409.867	794.03	656.32	1200.52	507.019	764.513	2100.94	683.349	1355.93	1510.71	883.167	934.588	1037.42
P14618	Pyruvate kinase PKM	PKM	P14618	P14618	PKM	Pyruvate kinase PKM	KPYM_HUMAN	45	708.062	1419.72	614.923	807.677	1023.22	1392.77	1166.89	1214.7	991.404	786.967	1687.61	2167.57	933.358	1105.05	1665.37	1027.76	1763.33	1010.98	876.4	1469.07	542.203	1565	1175.16	619.428	1043.98	750.015	1074.58	950.9	960.033	790.44	1208.94	757.95	775.248	1092.33	616.153	709.394	2091.04	1305.53	3255.09	2766.91	1425
O43390	Heterogeneous nuclear ribonucleoprotein R	HNRNPR	O43390	O43390	HNRNPR	Heterogeneous nuclear ribonucleoprotein R	HNRPR_HUMAN	20	2203.83	1600.92	1515.06	2180.52	2035.06	5681.58	2532.72	2194.31	2505.83	2535.74	3938.33	2597.28	1681.74	5282.21	1915.39	2941.18	1769.35	1256.91	2327.03	2210.97	2865.98	1522.97	2344.25	2209.71	3537.5	1874.72	1966.53	2882.99	2117	2476.41	6334.99	3228.96	1081.94	2586.36	3025.23	2443.69	2953.64	3322.83	7488.52	4149.17	5474.32
P19174	1-phosphatidylinositol 4,5-bisphosphate phosphodiesterase gamma-1	PLCG1	P19174	P19174	PLCG1	1-phosphatidylinositol 4,5-bisphosphate phosphodiesterase gamma-1	PLCG1_HUMAN	13	346.171	180.304	162.99	279.086	554.656	608.347	662.98	663.275	207.326	509.866	732.285	456.223	518.336	474.517	241.999	150.802		184.274	183.361		297.608	77.5344	174.785		298.057	343.316	454.321	389.831	147.835	535.379	558.94	481.715	265.896	371.401	634.615	308.165	423.934	624.121	629.624	816.56	707.09
Q07960	Rho GTPase-activating protein 1	ARHGAP1	Q07960	Q07960	ARHGAP1	Rho GTPase-activating protein 1	RHG01_HUMAN	14	540.689	698.722	391.608	463.882	543.893	432.076	893.444	446.914	800.356	596.999	917.98	488.897	345.64	477.748	663.434	651.487	1588.27	1310.63	774.273	795.659	731.564	1996.14	825.773	1502.38	464.183	446.016	927.541	1050.26	748.393	358.04	645.042	999.681	386.283	754.664	1819.66	1489.03	842.168	1422.2	1106.92	792.34	968.64
P42224	Signal transducer and activator of transcription 1-alpha/beta	STAT1	P42224	P42224	STAT1	Signal transducer and activator of transcription 1-alpha/beta	STAT1_HUMAN	18	247.561	246.575	197.075	271.465	171.428	248.968	335.785	449.117	499.493	240.447	369.047	381.284	207.957	308.966	403.783	177.899	374.678		335.116		289.066	264.531	302.343	322.655	293.956	283.162	188.397	234.443	293.735	213.646	590.162	370.974	212.844	300.857	570.555	557.131	349.52	432.162	674.428	361.425	420.653
Q9H2P0	Activity-dependent neuroprotector homeobox protein	ADNP	Q9H2P0	Q9H2P0	ADNP	Activity-dependent neuroprotector homeobox protein	ADNP_HUMAN	14	540.975		500.585	457.836	337.306	345.521	629.925	343.72	368.829	349.721	443.582	355.04	463.26	313.211	211.357	397.014		83.7174	131.361		503.703	381.545	430.577	496.315	314.355	524.166	595.862	429.149	165.528	329.044	494.271	390.796	237.082	385.512	981.315	698.941	502.26	502.86	473.413	513.056	641.201
P63010	AP-2 complex subunit beta	AP2B1	P63010	P63010	AP2B1	AP-2 complex subunit beta	AP2B1_HUMAN	17	430.684	450.82	160.447	517.544	421.391	222.277	514.945	334.367	455.559	479.176	393.913	311.892	386.082	307.932	232.373	399.307	337.938	453.119	368.006	210.685	218.207	251.028	422.753	338.8	157.734	323.394	457.59	343.404	514.207	288.452	149.657	432.773	320.309	351.72	838.006	770.681	652.807	1055	226.56	213.857	178.802
Q9BZF1	Oxysterol-binding protein-related protein 8	OSBPL8	Q9BZF1	Q9BZF1	OSBPL8	Oxysterol-binding protein-related protein 8	OSBL8_HUMAN	12	1044.46	1519.88	1006.57	994.609	1114.57	1387.44	1429.34	1216.57	1325.99	1401.07	1525.97	1245.8	913.574	918.739	1259.88	1474.87	137.166	1687.52	1082.63	1578.17	866.158	1081.05	841.59	1531.03	593.087	749.728	1377.07	1636.19	1342.08	993.081	620.27	1238.7	747.664	1147.96	2367.93	2127.32	3013.6	1466.93	990.531	1245.8	1636.1
Q9UID3	Vacuolar protein sorting-associated protein 51 homolog	VPS51	Q9UID3	Q9UID3	VPS51	Vacuolar protein sorting-associated protein 51 homolog	VPS51_HUMAN	8	467.599		448.857	448.911	382.11	625.385	558.88	554.647		310.554	531.441	319.559	276.187		458.477						226.085	265.405	511.134	415.315	308.642	392.356	211.577	265.382		386.848	682.924	495.779	297.31	410.057	670.403	353.682	901.721	649.685	672.931	682.196	659.813
Q9Y375	Complex I intermediate-associated protein 30, mitochondrial	NDUFAF1	Q9Y375	Q9Y375	NDUFAF1	Complex I intermediate-associated protein 30, mitochondrial	CIA30_HUMAN	4	177.008	97.3772	297.184	282.342	122.388	342.332	76.4203	118.257		227.74	173.327		115.409	358.83						206.127	186.685		150.552		220.391	395.344		217.509		93.1086	177.151	193.44	273.763	204.668	105.293			157.512	623.261	427.492	323.146
Q13085	Acetyl-CoA carboxylase 1	ACACA	Q13085	Q13085	ACACA	Acetyl-CoA carboxylase 1	ACACA_HUMAN	14	390.345	202.576	143.696	240.131	223.942	600.488	447.071	311.679	280.368	224.135	213.694	338.505	154.084	334.145	202.205	157.15	117.579	31.978		236.315	344.972	292.037	395.015	261.785	278.481	213.812	147.664	280.172	94.173	134.221	319.909	249.573	167.921	250.932	327.307	566.427	573.459	554.529	301.868	292.141	195.235
Q96I25	Splicing factor 45	RBM17	Q96I25	Q96I25	RBM17	Splicing factor 45	SPF45_HUMAN	6	796.982		257.15	247.408	471.512	529.86	329.921	625.77		487.156	751.741	471.59	412.995	676.07		930.837					441.424		395.573	606.072	320.258	309.391	552.214	398.659	583.802	371.1	456.856	562.315	320.015	492.267	420.895	1497.77	650.781	546.166	911.398	677.75	810.823
Q9Y3F4	Serine-threonine kinase receptor-associated protein	STRAP	Q9Y3F4	Q9Y3F4	STRAP	Serine-threonine kinase receptor-associated protein	STRAP_HUMAN	12	647.358	427.038	679.544	719.733	475.865	807.638	830.085	808.869	384.797	487.883	899.147	763.265	529.781	478.414	1042.32	547.049	918.035	511.645	552.175	366.901	516.75	816.822	735.956	556.522	704.956	626.301	538.359	604.218	529.908	417.742	779.717	752.614	596.483	637.997	1465.62	957.048	720.212	893.872	1218.84	1059.19	840.173
O15460	Prolyl 4-hydroxylase subunit alpha-2	P4HA2	O15460	O15460	P4HA2	Prolyl 4-hydroxylase subunit alpha-2	P4HA2_HUMAN	16	1082.95	1160.94	1414.7	1253.2	1030.16	583.369	1423.24	1472.51	493.939	994.015	1354.03	633.668	1014.78	1747.31	1220.91	635.924	717.812	255.793	977.709	591.376	1033.99	597.336	1146.37	965.936	1279.42	1508.68	719.287	738.977	1185.05	861.129	665.616	1120.72	1251.08	1004	1796.09	1392.75	767.006	1573.11	2519.6	2109.19	1105.71
P07237	Protein disulfide-isomerase	P4HB	P07237	P07237	P4HB	Protein disulfide-isomerase	PDIA1_HUMAN	47	5169.43	4695.24	5944.58	8095.82	4883.75	3282.55	6245.43	7823.12	4824.69	5840.5	9709.03	7984.34	6349.37	13597.5	3091.29	7051.85	2955.72	3860.21	4237.62	5436.73	3275.15	4476.34	4240.84	4021.68	6222.62	9083.06	9115.07	3113.76	5103.3	5384.74	4346.8	4285.38	8869.55	5836.88	7313.1	6195.94	6657.43	8410.62	16856.8	11709.3	8416.54
O95785	Protein Wiz	WIZ	O95785	O95785	WIZ	Protein Wiz	WIZ_HUMAN	4	197.972		90.4963	87.6858	271.331		140.729	173.454		160.352	146.743	53.3093	168.819	151.768									163.303	187.268	69.7336	97.8379	66.1049	187.918	124.577	175.118		169.166	120.239	143.044	192.52	186.559	405.378	326.3	131.811	187.395	176.895
O43852	Calumenin	CALU	O43852	O43852	CALU	Calumenin	CALU_HUMAN	27	1046.66	195.2	491.051	451.662	629.708	380.104	485.006	930.842	1215.4	761.28	812.157	839.108	427.402	684.224	965.383	342.644	921.492		372.576	675.753	1034.41	542.955	986.663	1560.86	824.284	678.728	525.802	1628.95	355.398	1474.91	149.669	574.758	731.352	740.512	1734.63	1587.3	864.33	1913.93	687.917	808.263	722.275
Q06265	Exosome complex component RRP45	EXOSC9	Q06265	Q06265	EXOSC9	Exosome complex component RRP45	EXOS9_HUMAN	2	243.132		108.767	280.661	214.607	744.561	262.955	444.569	581.489	318.503	647.929	673.7	198.851	450.114		582.588			413.238	453.507	222.078	738.528	225.02	168.609	193.53		286.752	294.801	399.273	265.409	755.699		176.016	383.144	463.063	766.828	816.424	509.706	1006.51	350.954	394.876
O75843	AP-1 complex subunit gamma-like 2	AP1G2	O75843	O75843	AP1G2	AP-1 complex subunit gamma-like 2	AP1G2_HUMAN	5	247.765		388.701	232.864	150.506	395.815	150.314	331.146		693.731	114.361	957.215	217.103		147.403	839.809		551.021	72.2715	73.3069			88.5337	950.589	565.08	659.339	888.112	686.441		182.5	760.691	350.381		427.8	635.126	1033.92	939.384	483.744	677.674	418.805	622.843
Q9UQ35	Serine/arginine repetitive matrix protein 2	SRRM2	Q9UQ35	Q9UQ35	SRRM2	Serine/arginine repetitive matrix protein 2	SRRM2_HUMAN	16	298.786		54.9273	130.035	165.363	67.9963	155.031	290.781	295.639	200.923	162.95	296.51	105.311	162.798		368.024				95.2818	263.747		215.663	401.921	79.3338	168.293	231.848	146.367	108.389	134.96	97.079	306.858	84.4197	188.49	335.63	525.144	325.199	318.16	166.108	156.729	295.149
P0CG38	POTE ankyrin domain family member I	POTEI	P0CG38	P0CG38	POTEI	POTE ankyrin domain family member I	POTEI_HUMAN	1	2517.94	448.589		502.411	2372.8	1112.78	2389.89	1514.57	3364.74	3951.79	3140.81	2566.73	1548.29	1997.2	1007.45	2527.45			3495.47				354.925	2419.14	2849.8	1500.03	3205.66		2782.55	2150.33		1296.75		2125.75	782.541	6139.23	4346.51	6102.91		1916.38	1231.32
P16949	Stathmin	STMN1	P16949	P16949	STMN1	Stathmin	STMN1_HUMAN	7	315.161	199.919	513.814	266.069	247.797	259.502	241.511	338.813	367.658	509.73	405.5	997.704	237.911		153.313	260.254	689.862		208.181	78.5172	251.802	478.747	341.217	328.811	236.504	338.259	455.438	259.452	229.684	99.3151		648.907	390.056	344.98	365.886	459.003	634.938	753.979	725.873	619.203	328.892
P50990	T-complex protein 1 subunit theta	CCT8	P50990	P50990	CCT8	T-complex protein 1 subunit theta	TCPQ_HUMAN	34	699.016	497.498	690.072	671.353	706.287	953.845	634.241	946.718	704.671	689.575	717.508	921.238	572.805	810.081	441.713	581.612	556.523	696.31	575.49	889.515	489.596	646.943	603.428	409.283	619.62	581.779	615.307	716.547	666.464	751.174	873.538	744.496	478.236	671.287	920.925	572.748	1095.31	1027.84	1453.95	1269.03	1225.62
Q7LBC6	Lysine-specific demethylase 3B	KDM3B	Q7LBC6	Q7LBC6	KDM3B	Lysine-specific demethylase 3B	KDM3B_HUMAN	12	113.741	555.215		164.601	397.175	1016.41	484.437	625.831		668.299	381.467	725.428	323.825	1045.36	58.9314								52.7263		509.356	261.183	1185.61	197.166		605.598	630.639	453.414	77.1136	478.796	257.235	726.226	1128.47	465.506	741.811	980.892	1097.45
Q9Y296	Trafficking protein particle complex subunit 4	TRAPPC4	Q9Y296	Q9Y296	TRAPPC4	Trafficking protein particle complex subunit 4	TPPC4_HUMAN	3	420.171	702.779	145.796	485.043	592.601	471.25	693.39	348.315	718.156	646.661	546.583	308.54	570.946	691.845		903.944	256.396	383.517	713.631	209.929			285.93		281.293	260.41	419.876	427.198	673.939	504.379	483.587	464.484	360.765	481.771	838.234	1000.51	727.433	1558.72	454.489	460.083	401.351
Q8NCH0	Carbohydrate sulfotransferase 14	CHST14	Q8NCH0	Q8NCH0	CHST14	Carbohydrate sulfotransferase 14	CHSTE_HUMAN	9	383.439		792.871	740.308	635.732	608.03	589.04	663.118	990.475	919.132	594.663	468.524	505.292	928.293	227.543	81.2582		964.671	182.8	555.336	351.649		750.5		444.344	623.798	1007.21	686.899	367.963	516.345	791.919	436.698	518.807	597.471	914.228	1050.69	972.144	793.585	1395.27	883.969	741.206
P48634	Protein PRRC2A	PRRC2A	P48634	P48634	PRRC2A	Protein PRRC2A	PRC2A_HUMAN	10	542.572		683.049	285.796	360.409	466.287	579.444	310.22			433.391		247.21	404.505		415.957				294.639	613.04		222.726	622.818	511.391	625.386	474.614	432.79	309.998	6.74016	412.52	244.506	192.155	403.84	973.72	710.186	610.02	792.101	658.352	434.58	385.011
Q14814	Myocyte-specific enhancer factor 2D	MEF2D	Q14814	Q14814	MEF2D	Myocyte-specific enhancer factor 2D	MEF2D_HUMAN	4	126.102	95.1553		80.8324	70.9967	322.052	108.932	110.838		57.2285	374.522	213.092	168.918	310.529	191.837	154.448			286.302			482.65	105.611	274.645	147.746		188.57	129.121	247.504	129.749	145.97	54.5144	74.1532	178.924	199.956	157.215	356.063	261.475	312.305	301.621	436.003
Q15050	Ribosome biogenesis regulatory protein homolog	RRS1	Q15050	Q15050	RRS1	Ribosome biogenesis regulatory protein homolog	RRS1_HUMAN	4	331.218		283.844	308.838	735.713	523.025	624.658	861.222	454.468	852.011	930.628	610.551	431.758		214.644	240.635			427.716		381.575		274.408	606.82	324.834	383.999	253.961	253.348	523.703	506.261	473.907	682.861	297.612	473.86	542.53	1047.72	1028.43	791.122	1069.7	514.397	370.766
Q9H4G4	Golgi-associated plant pathogenesis-related protein 1	GLIPR2	Q9H4G4	Q9H4G4	GLIPR2	Golgi-associated plant pathogenesis-related protein 1	GAPR1_HUMAN	5	1755.65	231.863	624.964	725.682	1438.32	2128.99	1388.65	1046.7	2500.9	483.038	2218.28	819.442	1090.18	1601.78	2114.95	1681.31		748.999	2433.17	3148.07	322.995	770.576	958.792		1285.43	643.239	572.325	551.23	342.616	998.556	1971.01	256.844	832.648	1215.72	2411.97	1218.51	1971.69	655.143	3853.45	1835.32	1849.41
O75643	U5 small nuclear ribonucleoprotein 200 kDa helicase	SNRNP200	O75643	O75643	SNRNP200	U5 small nuclear ribonucleoprotein 200 kDa helicase	U520_HUMAN	78	765.904	971.733	801.571	878.68	692.819	837.275	1471.09	738.773	1207.73	1243.99	910.561	1203.39	914.528	641.135	851.15	1313.02	530.002	913.718	757.332	567.514	729.893	1179.33	575.003	1105.46	545.238	406.829	1262.96	1092.43	967.535	952.051	507.451	1064.92	584.452	884.408	1616.07	1689.28	1492.56	1572.87	1500.63	1181.23	983.914
Q14157	Ubiquitin-associated protein 2-like	UBAP2L	Q14157	Q14157	UBAP2L	Ubiquitin-associated protein 2-like	UBP2L_HUMAN	6	155.232	131.293	161.51	236.366	174.534	117.742	243.971	321.075	184.575	218.123	189.086	340.877	115.378	268.352	161.152	413.147		67.6513			166.641	340.066	138.436	152.347	142.08	224.057	135.213	142.63	168.568	138.504	136.875	154.186	130.638	189.01	273.895	308.068	260.594	513.64	312.645	175.97	302.705
Q9H0H0	Integrator complex subunit 2	INTS2	Q9H0H0	Q9H0H0	INTS2	Integrator complex subunit 2	INT2_HUMAN	6	231.692		192.534			154.792	158.855	116.409	250.342		115.829		96.33	129.856		182.321					112.5					92.9023	211.164	170.954		69.7081	212.892	86.5057	63.8848	147.193	192.237	236.901	274.229	175.782	368.095	273.54	151.832
Q15366	Poly(rC)-binding protein 2	PCBP2	Q15366	Q15366	PCBP2	Poly(rC)-binding protein 2	PCBP2_HUMAN	10	11536.5	12635.2	6348.41	9227.62	12368.8	31739.7	13971.1	13702.8	14532.2	23524.1	27399.1	27361.2	7267.76	21330.2	9450.64	23370.8	4499.78	10636.3	13049.3	10572.4	12039.1	13698.3	9962.92	12955	8841.47	12191.5	11542.3	4132.26	13796.8	12367.7	16649.1	13171.8	2763.52	13595	15077.9	18674.6	28974.5	16361.3	27728.9	22436	25430.1
Q96BP3	Peptidylprolyl isomerase domain and WD repeat-containing protein 1	PPWD1	Q96BP3	Q96BP3	PPWD1	Peptidylprolyl isomerase domain and WD repeat-containing protein 1	PPWD1_HUMAN	12	258.535		295.624	119.172		525.09	316.842	334.996		438.067	615.794	460.496	222.246	561.087					126.755			61.1814	370.21	608.856	243.576	314.223	298.949	303.808		246.48	204.927	366.261	204.688	325.994	376.797		1076.11	325.182	457.833	458.166	485.708
P41252	Isoleucine--tRNA ligase, cytoplasmic	IARS	P41252	P41252	IARS	Isoleucine--tRNA ligase, cytoplasmic	SYIC_HUMAN	35	715.465	559.572	1435.36	791.438	831.527	2595.06	1509.08	1254.79	782.834	1207.53	2444.73	1293.07	778.989	833.845	940.81	849.954		1314.45	795.747	760.373	1071.63	670.979	738.131	620.166	845.528	954.847	1211.83	1246.57	675.238	742.211	2017.99	890.935	942.794	1072.61	920.405	1431.58	1722.35	1709.65	2555.38	2420.27	1456.72
Q9UI08	Ena/VASP-like protein	EVL	Q9UI08	Q9UI08	EVL	Ena/VASP-like protein	EVL_HUMAN	3	138.489			108.38	76.9538		182.438	104.96			164.466	123.796	170.796		139.451				104.959				187.932	267.253		148.797	67.1646	235.054		110.508	253.273	196.907	98.9663	151.608	265.942			138.567	323.652	182.413	324.567
Q9Y3B4	Splicing factor 3B subunit 6	SF3B6	Q9Y3B4	Q9Y3B4	SF3B6	Splicing factor 3B subunit 6	SF3B6_HUMAN	3	252.798		472.16	166.345	200.402	1440.03	375.03	418.545		315.351	790.448	287.59	155.751	1016.21	479.059	386.333	166.81		276.449	435.607	509.684	443.664	852.159	670.293	595.176	534.335	171.071	732.135	390.374	236.973	1240.9	766.173	548.882	510.891	505.176	244.742	731.621	528.033	1292.32	1325.62	1202.65
O94992	Protein HEXIM1	HEXIM1	O94992	O94992	HEXIM1	Protein HEXIM1	HEXI1_HUMAN	2	821.72			330.379	329.873	329.266	766.099	505.772	340.691	376.348	505.792	461.498	460.387	330.684	409.004		504.853	280.168	619.373		457.33	532.831	651.794	946.466	314.578	277.222	842.247	476.005	273.271	334.704	157.907	784.941	149.911	467.969	748.702	1285.36	599.36	987.205	535.938	668.113	521.228
P61353	60S ribosomal protein L27	RPL27	P61353	P61353	RPL27	60S ribosomal protein L27	RL27_HUMAN	10	1476.62	1071.84	1927.94	1694.94	988.841	1338.91	1807.36	1265.51	805.342	1308.87	1025.04	1202.11	794.02	1229.32	1466.94	957.919	812.611	1234.09	942.323	815.509	1278.62	1285.7	1892.98	1273.72	1606.05	1720.92	1009.7	1989.13	1057.87	878.253	1087.28	2177.94	1758.52	1308.57	1681.96	1249.15	1470.79	1909.41	4897.64	2240.74	1508.24
Q6PJG6	BRCA1-associated ATM activator 1	BRAT1	Q6PJG6	Q6PJG6	BRAT1	BRCA1-associated ATM activator 1	BRAT1_HUMAN	6	311.773		140.872	257.909	301.753	272.872	367.87	360.419	353.455	382.173	340.97	209.761	196.309	197.501	221.314	293.198		408.028	293.348		187.177		213.906	192.233	423.085	192.058	429.795	211.982	330.691	201.335	234.602	328.078	120.62	275.003	729.068	600.119	605.404	480.733	224.4	227.42	280.795
O95400	CD2 antigen cytoplasmic tail-binding protein 2	CD2BP2	O95400	O95400	CD2BP2	CD2 antigen cytoplasmic tail-binding protein 2	CD2B2_HUMAN	2	802.267	571.867	252.633	624.545	993.649	768.245	845.579	944.052	958.925	1567.23	1336.37	1266.1	728.297	574.58		1106.95								670.954	363.415	401.973	834.643	832.482	909.146	884.179	409.633	1397.92	323.03	814.747	1453.29	2167.28	2319.63	1305.65	427.106	688.634	968.163
P06753	Tropomyosin alpha-3 chain	TPM3	P06753	P06753	TPM3	Tropomyosin alpha-3 chain	TPM3_HUMAN	22	1771.58	2400.79	2051.69	3604.43	3703.24	4128.6	2723.26	2392.9	1862.35	2095.96	3958.3	2176.84	2017.25	2595.54	2827.94	1100.79	2496.93	1145.43	3466.67	3317.88	2974.63	2574.03	1797.99	3190.83	3102.71	4346.38	2328.04	2673.69	1592.64	3242	1077.54	4724.46	2634.19	2669.62	2272.59	2033.58	3619.91	1904.02	5880.51	7052.08	7816.14
O94979	Protein transport protein Sec31A	SEC31A	O94979	O94979	SEC31A	Protein transport protein Sec31A	SC31A_HUMAN	28	1018.37	1334.3	793.596	837.41	789.014	1332.63	1054.51	984.133	1306.88	800.044	1413.29	1042.06	819.38	959.31	727.106	1160.54	1105.25	1002.97	1157.54	1078	598.945	824.68	944.126	789.663	680.175	694.036	770.52	1227.92	1083.85	610.827	841.726	594.201	714.712	942.174	1425.6	1363.41	1436.12	1542.58	1996.94	1329.86	1698.93
Q16678	Cytochrome P450 1B1	CYP1B1	Q16678	Q16678	CYP1B1	Cytochrome P450 1B1	CP1B1_HUMAN	11			278.119	481.619	710.618	489.198	371.206	685.373	303.859	76.6629	453.451	389.599	595.264	845.515	193.046		416.382	310.386	214.436	653.438	376.342		399.05		137.682	549.716	348.542	841.011	517.534	574.058	909.987	441.11	449.476	464.738	785.648	561.499		625.323	866.93	909.913	817.562
Q9Y6I3	Epsin-1	EPN1	Q9Y6I3	Q9Y6I3	EPN1	Epsin-1	EPN1_HUMAN	7	100.025		116.628	78.379	115.173	93.5293	149.999	179.101	150.661	171.147	238.54	152.076	177.359	180.404		107.9					207.652		194.895	212.408	115.48	142.728	61.4304	135.992		112.566	216.313	153.735	131.554	147.827	317.72	134.959	249.267	367.793	191.253	168.53	266.521
P14543	Nidogen-1	NID1	P14543	P14543	NID1	Nidogen-1	NID1_HUMAN	36	712.412	852.748	446.472	651.165	1121.43	3012.07	559.881	830.003	592.144	801.208	2441.43	907.902	753.13	2172.62	712.221	997.789	527.561	473.221	1721.83	1043.56	1306.68	475.014	826.36	828.203	912.107	1062.77	562.757	624.953	1198.04	863.824	1437.57	471.997	969.34	996.074	616.607	403.009	1418.02	687.756	2704.54	1829.91	3769.83
P55001	Microfibrillar-associated protein 2	MFAP2	P55001	P55001	MFAP2	Microfibrillar-associated protein 2	MFAP2_HUMAN	3	1633.95	738.758	1680.95	995.483	667.695	1004.46	967.506	875.323	614.779	546.753	819.501	485.981	1019.32	1570.84	1367.15	1276.64	475.903	1146.14	1992.96	758.834	1501.2	986.8	1123.49	651.014	865.775	1132.41	2091.9	2345.79	1129.5	1080.17	958.43	539.177	536.182	1078.2	2065.21	1228.58	1686.36	1810.16	2174.67	1338.84	2074.85
P62280	40S ribosomal protein S11	RPS11	P62280	P62280	RPS11	40S ribosomal protein S11	RS11_HUMAN	11	2218.35	1341.94	4587.88	2872.98	2505.23	2364.37	4581.06	2704.56	1428.79	4710.7	1686.19	1527.79	3636.07	1146.11	3233.2	2453.16	2229.59	3166.23	2582.03	1278.3	2489.45	853.176	3255.33	2982.4	2394.47	3115.52	3891.29	5375.26	1977.03	3073.23	2693.83	3470.11	2799.67	2746.22	6067.57	4496.99	2774.5	7863.89	4976.07	3246.8	2103.68
Q9BX40	Protein LSM14 homolog B	LSM14B	Q9BX40	Q9BX40	LSM14B	Protein LSM14 homolog B	LS14B_HUMAN	2	474.437		298.488		762.875	449.87	620.218	646.013	258.558	260.775		279.004	349.763		271.846	352.602							230.033				241.34	473.701				393.745	209.096	386.61	592.044	740.44	780.523	476.619	809.598		408.058
P48643	T-complex protein 1 subunit epsilon	CCT5	P48643	P48643	CCT5	T-complex protein 1 subunit epsilon	TCPE_HUMAN	28	879.009	1416.66	1153.16	980.531	1278.62	1324.92	1135.96	1343.49	1422.27	1530.55	1357.6	1178.42	1202.91	998.391	650.41	1355.38	1008.75	1093.78	1371.36	1371.69	645.242	390.561	655.809	753.353	695.51	800.934	1415.32	963.053	1500.33	1100.53	816.457	1025.23	773.14	1078.46	2112.74	1855.29	2233.55	2373.23	1296.27	1353.97	1175.36
Q6PJT7	Zinc finger CCCH domain-containing protein 14	ZC3H14	Q6PJT7	Q6PJT7	ZC3H14	Zinc finger CCCH domain-containing protein 14	ZC3HE_HUMAN	12	470.743	207.514	217.752	164.331	272.878	182.058	238.044	307.502	216.964	324.521	186.315	169.25	250.73	307.991	282.2	270.441	143.567		196.306	56.1665	245.122	322.051	413.167	545.71	206.238	159.022	184.137	251.983	206.219	183.841	245.604	410.148	163.839	250.074	514.748	338.828	578.784	383.013	363.7	334.244	363.079
Q9NX58	Cell growth-regulating nucleolar protein	LYAR	Q9NX58	Q9NX58	LYAR	Cell growth-regulating nucleolar protein	LYAR_HUMAN	4	164.569		136.206	151.808		476.399	206.754	222.081			325.15	289.876	186.576	537.421									114.784	125.346		123.99	144.203	166.629		263.523	246.178	190.822	75.4432	218.303	264.544			186.992	591.127	358.773	392.312
Q9H0S4	Probable ATP-dependent RNA helicase DDX47	DDX47	Q9H0S4	Q9H0S4	DDX47	Probable ATP-dependent RNA helicase DDX47	DDX47_HUMAN	5	227.998		530.957	405.168	394.055		952.13	463.086	324.474	344.488	241.695	760.681	352.61								594.504		395.945	430.095	497.006	283.249	395.744	153.149		309.473	256.214	619.264		425.333	563.786	659.308	544.771	548.571	1545.23	828.657	205.059
Q5QJ74	Tubulin-specific chaperone cofactor E-like protein	TBCEL	Q5QJ74	Q5QJ74	TBCEL	Tubulin-specific chaperone cofactor E-like protein	TBCEL_HUMAN	4	90.3298			48.6852	135.384	70.9014	202.731	93.1094			130.078	242.164	61.7468				223.623	189.545					25.4459	159.286			223.053	124.701	165.726	162.014		190.991	60.5015	136.843	202.881	275.652	211.71	273.735	161.916
O00429	Dynamin-1-like protein	DNM1L	O00429	O00429	DNM1L	Dynamin-1-like protein	DNM1L_HUMAN	17	228.057	279.619	296.101	156.968	221.437	257.152	456.605	155.051	264.101	360.346	255.041	244.077	151.2	131.4	304.255	277.323	518.511	347.251	306.416			746.999	192.272	287.115	235.841	268.748	297.018	333.936	243.624	161.21	305.134	290.733	109.172	280.087	625.058	527.559	536.773	556.217	417.412	322.512	242.051
O75175	CCR4-NOT transcription complex subunit 3	CNOT3	O75175	O75175	CNOT3	CCR4-NOT transcription complex subunit 3	CNOT3_HUMAN	4	81.9056			148.781	55.3214		113.502	161.467		116.338	412.021	299.797	48.9017	252.357		262.907							197.28	129.01	145.618	146.776		154.863		57.4786	401.965	125.189	141.014	172.625	224.653		224.756	212.412	390.94	381.501	273.539
Q9ULV3	Cip1-interacting zinc finger protein	CIZ1	Q9ULV3	Q9ULV3	CIZ1	Cip1-interacting zinc finger protein	CIZ1_HUMAN	4	312.864				219.582	68.938	218.916	163.064		140.638	173.369	86.0256	187.728	189.247		151.1			198.228				209.881	193.013	161.75	69.421	423.918			140.054	189.878	278.478	75.9568	183.431	366.827	472.786	363.915	320.898	151.371	194.929	247.63
O43252	Bifunctional 3'-phosphoadenosine 5'-phosphosulfate synthase 1	PAPSS1	O43252	O43252	PAPSS1	Bifunctional 3'-phosphoadenosine 5'-phosphosulfate synthase 1	PAPS1_HUMAN	9	359.816	148.756	138.74	251.262	289.282	191.88	259.397	205.916	153.799	443.238	303.787	459.209	111.446	88.1185	274.467	200.071	378.674		89.9283	120.22	307.004	114.328	190.4	536.138	250.403	122.259	248.208	402.835	134.435	203.652	266.091	505.564	146.405	246.741	521.388	444.926	226.958	844.598	353.766	225.56	232.907
Q68CQ7	Glycosyltransferase 8 domain-containing protein 1	GLT8D1	Q68CQ7	Q68CQ7	GLT8D1	Glycosyltransferase 8 domain-containing protein 1	GL8D1_HUMAN	3	957.159	588.825	715.93	1116.02	1921.95	1236.36	1238.61	1637.35	1616.5	2022.95	2741.92	927.462	1486.04	1125.39	231.204	1494.9	893.778	925.396	1527.7	665.63	673.464	79.4841	372.402	272.07	1368.68	771.167	1780.43	811.533	1378.78	1528.74	591.621	857.316	1170.55	1112.95	2603.5	1879.92	2955.93	2161.89	922.644	961.93	1399.83
O14979	Heterogeneous nuclear ribonucleoprotein D-like	HNRNPDL	O14979	O14979	HNRNPDL	Heterogeneous nuclear ribonucleoprotein D-like	HNRDL_HUMAN	15	799.337	675.25	1609	536.255	639.145	1960.05	863.605	644.099	936.808	1092.9	1365.8	853.401	748.859	1511.93	1060.02	794.042	2029.06	696.063	965.6	1318.58	940.611	925.16	853.74	967.405	949.163	606.375	542.225	850.045	722.208	747.444	3179.24	900.894	457.547	1022.48	1006.95	897.281	1286.67	840.313	3276.46	2821.78	1725.62
Q9NZN3	EH domain-containing protein 3	EHD3	Q9NZN3	Q9NZN3	EHD3	EH domain-containing protein 3	EHD3_HUMAN	11	822.71	1039.63	617.963	764.578	635.733	1394.37	1132.45	816.317	893.739	607.276	921.493	614.333	926.357	648.177	792.127	928.519	1141.33	1001.53	1109.73	1396.81	584.274	536.033	741.212	686.673	420.935	768.518	1060.43	1735.48	721.144	558.932	999.735	773.395	554.015	858.969	1523.71	913.018	942.388	1101.44	1762.77	1209.2	2542.21
Q14676	Mediator of DNA damage checkpoint protein 1	MDC1	Q14676	Q14676	MDC1	Mediator of DNA damage checkpoint protein 1	MDC1_HUMAN	8	340.604	402.152	188.949		383.817	173.913	169.287	342.982	749.836	377.395		68.6654	216.103	161.03	224.738	580.715	478.556				615.589	182.865	142.326	214.111	195.397	491.31	196.22	247.044		200.138	88.3222	431.685	152.226	296.888	850.252	634.453	265.088	1053.13	204.765	230.493	218.302
P30040	Endoplasmic reticulum resident protein 29	ERP29	P30040	P30040	ERP29	Endoplasmic reticulum resident protein 29	ERP29_HUMAN	8	1273.88	1886.99	2511.83	2159.88	3780.65	1487.56	892.068	1813.53	4383	3631.04	1840.43	2275.28	667.931	1663.31	1106.72	1941.85	3753.27	5169.26	2687.07	2063.87	905.398	4731.05	1127.48	2495.41	1707.85	1075.31	3291.28	913.565	1929.7	2241.28	1034.74	1224.15	2757.01	2194.66	1510.51	7282.66	5876.43	2070.57	4701.48	2050.95	2071.54
Q8TB61	Adenosine 3'-phospho 5'-phosphosulfate transporter 1	SLC35B2	Q8TB61	Q8TB61	SLC35B2	Adenosine 3'-phospho 5'-phosphosulfate transporter 1	S35B2_HUMAN	2		386.896		156.735		1222.76	563.41	426.645		373.827	734.847		325.528	452.482	1013.01					318.933	730.589	812.754			489.207	775.573		458.874		517.107	859.773		411.674	580.559			707.082	332.569	1537.82	1124.65	1134.03
P27708	CAD protein	CAD	P27708	P27708	CAD	CAD protein	PYR1_HUMAN	40	1442.46	1890.56	3134.21	3111.43	3826.14	5408.3	4129.27	4794.92	3581.5	6250.28	5728.13	3302.34	2546.11	5972.21	1390.96	2943.87	3369.35	1888.02	2484.61	2835.47	1881.36	895.8	1756.04	2208.53	3137.64	2364.63	2274.17	2262.12	4202.92	3289.42	3970.32	3061.26	2899.68	3158.61	6333.84	5319.22	6534.05	6844.34	3251.82	4428.52	4145.52
Q9BW92	Threonine--tRNA ligase, mitochondrial	TARS2	Q9BW92	Q9BW92	TARS2	Threonine--tRNA ligase, mitochondrial	SYTM_HUMAN	18	365.038	235.411	840.121	281.714	781.065	951.324	814.011	548.046	321.911	618.09	1374.37	241.813	721.715	1624.57	558.194	706.197		200.272	713.597	463.998	1296.25		410.476	145.44	800.593	1095.57	339.396	360.263	696.471	803.132	1201.42	187.301	547.252	653.065	624.35	504.21	1502.36	843.594	1547.48	1174.74	1432.58
P29692	Elongation factor 1-delta	EEF1D	P29692	P29692	EEF1D	Elongation factor 1-delta	EF1D_HUMAN	8	1111.97	920.584	922.154	897.808	1221.44	1051.48	1047.82	1382.91	1299.62	1250.24	2081.97	1043.28	885.461	1277.69	1435.48	1001.6	1822.94	1525.44	1236.93	1104.49	1289.42	914.44	934.933	1384.84	1067.5	850.478	863.924	1140.06	804.011	880.523	1010.6	1403.42	1355.8	1164.28	1523.25	1793.46	1606.75	1766.36	3433.02	2257.99	1233.63
Q15393	Splicing factor 3B subunit 3	SF3B3	Q15393	Q15393	SF3B3	Splicing factor 3B subunit 3	SF3B3_HUMAN	29	1156.63	712.471	1833.29	896.837	1062.75	3016.72	1461.47	1613.76	1074.57	1360.17	3149.9	1711.03	1418.77	2197.92	1037.07	1590.46	561.839	1062.39	1440.7	767.65	2897.66	685.141	1710.02	1146.66	1502.95	1701.1	793.933	1769.95	1511.89	2164.36	3151.39	1265.57	1324.42	1537.92	1840.68	1277.3	2479.68	1533.62	3999.64	3188.41	3664.81
P19338	Nucleolin	NCL	P19338	P19338	NCL	Nucleolin	NUCL_HUMAN	20	623.347	220.744	769.49	1103.46	1050.44	2616.32	1311.49	1278.4	365.27	952.421	1871.65	1259.45	961.706	1076.72	903.687	369.284	694.248	426.698	351.83	989.475	752.613	270.776	910.469	874.55	945.605	733.768	667.638	1065.73	486.451	1480.99	1767.23	982.422	690.477	934.086	566.229	702.991	903.2	967.703	4217.68	1858.62	1720.13
Q14166	Tubulin--tyrosine ligase-like protein 12	TTLL12	Q14166	Q14166	TTLL12	Tubulin--tyrosine ligase-like protein 12	TTL12_HUMAN	14	304.057	431.694	249.809	271.028	515.085	798.356	353.823	552.144	436.238	564.676	628.248	665.362	264.477	497.134	263.343	357.691	174.369	979.822	509.467	509.99	191.464	253.037	494.982	736.907	307.018	366.144	325.721	552.092	513.232	352.062	439.096	397.205	182.655	437.528	1008.51	616.858	757.891	795.513	745.594	622.766	584.685
Q6PD74	Alpha- and gamma-adaptin-binding protein p34	AAGAB	Q6PD74	Q6PD74	AAGAB	Alpha- and gamma-adaptin-binding protein p34	AAGAB_HUMAN	1	406.009			260.843	687.325	760.39	634.367	656.792	799.791	817.244	578.925	697.341	361.751	1126.72						418.345		632.648		820.672	437.123	506.04	976.454	228.877	567.228	812.306		497.84	383.416	611.671	1038.83	987.666	1204.74	760.525	929.389	970.053	1283.61
P51553	Isocitrate dehydrogenase [NAD] subunit gamma, mitochondrial	IDH3G	P51553	P51553	IDH3G	Isocitrate dehydrogenase [NAD] subunit gamma, mitochondrial	IDH3G_HUMAN	5	331.439		238.645	155.363	285.185	178.746	423.251	214.04	64.1322	228.061	97.628	751.07	415.519	198.047	260.769				88.9211	159.38	220.839	113.078	203.868	73.2585	213.785	134.43	121.911	105.86		415.305	100.977	131.701	111.675	215.603	584.867	84.2734	261.507	718.258	312.82	256.911	316.725
Q9NRX1	RNA-binding protein PNO1	PNO1	Q9NRX1	Q9NRX1	PNO1	RNA-binding protein PNO1	PNO1_HUMAN	4	341.686	192.655	496.56	444.922	426.877	1172.44	572.325	399.773	244.808	312.866	456.949	145.781	356.068	258.777	405.599	267.961		185.547	346.16	139.205	697.959		440.212	353.644	248.237	417.995	432.822	679.388	265.943	272.342	299.351	439.927	292.297	387.325	638.75	376.621	449.037	667.858	948.462	582.86	898.725
Q9H257	Caspase recruitment domain-containing protein 9	CARD9	Q9H257	Q9H257	CARD9	Caspase recruitment domain-containing protein 9	CARD9_HUMAN	4	516.216		582.813	562.616	621.97	478.375	809.387	687.218	441.981	621.847	424.895	500.608	327.733	461.663	372.196	747.928	498.102		337.525		407.884	501.144	370.735	758.062	480.113	564.668		617.223	570.308	215.92	934.88	554.196	337.379	527.779	1512.9	1167.56	1326.67	1039.82	360.982	415.735	393.274
P53618	Coatomer subunit beta	COPB1	P53618	P53618	COPB1	Coatomer subunit beta	COPB_HUMAN	40	838.506	1621.9	1153.09	1422.63	896.268	3343.96	1429.32	1170.04	1173.96	1341.74	3216.94	990.779	1113.79	1594.79	1374.21	1594.02	1018.28	1141.77	1632.55	1722.04	1245.81	1283.92	1089.68	1227.54	1095.59	1307.12	765.558	1590.73	1475.65	1047.13	2220.6	1248.93	929.084	1403.57	2766.96	1912.77	2796.21	2297.46	2195.79	2412.34	2156.33
Q9NR12	PDZ and LIM domain protein 7	PDLIM7	Q9NR12	Q9NR12	PDLIM7	PDZ and LIM domain protein 7	PDLI7_HUMAN	6	711.984	473.503	688.53	263.166	205.876	488.098	446.051	327.133	492.478	349.773	320.011	228.687	279.699	178.258	497.671	317.408	208.768		359.145	667.741	486.854	169.578	287.721	850.972	309.51	315.953	305.757	588.324	269.315	207.39	491.344	424.03	472.29	396.344	752.557	498.193	330.927	506.754	1017.46	527.091	1042.08
O15270	Serine palmitoyltransferase 2	SPTLC2	O15270	O15270	SPTLC2	Serine palmitoyltransferase 2	SPTC2_HUMAN	13	285.506	641.517	457.341	76.9808	149.88	1186.39	481.656	195.73	543.375	194.805	1162.9	116.129	186.456	945.692	389.054	479.569		576.623	692.302	451.215	435.824	544.844	170.14	263.641	903.653	316.157	150.231	308.149	928.037	209.942	399.36	173.971	112.636	441.553	372.119	475.818	756.448	417.026	1718.32	586.866	888.876
Q9BTX7	Alpha-tocopherol transfer protein-like	TTPAL	Q9BTX7	Q9BTX7	TTPAL	Alpha-tocopherol transfer protein-like	TTPAL_HUMAN	6	703.174	501.208	226.25	220.498	281.209	1195.7	961.346	360.766		197.495	239.32	766.533	827.047	706.606	404.975				422.759	864.661		439.798	282.089	607.518	189.666	169.471	256.522	472.188	626.006	338.908	625.464	548.292	759.238	506.954	584.236	690.874	1351.92	882.966	1001.5	733.564	743.288
Q8WWN8	Arf-GAP with Rho-GAP domain, ANK repeat and PH domain-containing protein 3	ARAP3	Q8WWN8	Q8WWN8	ARAP3	Arf-GAP with Rho-GAP domain, ANK repeat and PH domain-containing protein 3	ARAP3_HUMAN	6	136.595		233.929	66.3457	45.1476	278.209	165.455	169.315			277.64		90.6894	142.564	53.8717				101.306	133.499	72.4003		49.7937	56.243		85.5732	138.572	81.4568	82.7877	231.739	42.3621	43.2229	61.8485	118.357	167.198	108.567	359.106	130.031	225.444	169.33	239.612
Q8N9N2	Activating signal cointegrator 1 complex subunit 1	ASCC1	Q8N9N2	Q8N9N2	ASCC1	Activating signal cointegrator 1 complex subunit 1	ASCC1_HUMAN	3	585.911	768.727	269.228	556.68	402.082	478.111	392.214	164.916		640.192	717.194	839.055	227.506	356.729		1242.54			620.799	710.39	182.152	1197.64	333.053	153.487	106.169	431.265	1057.47	497.13	788.538	114.583	393.315	533.098	593.634	529.442	1120.76	1405.96	1619.5	847.009	601.033	197.157	468.488
O60884	DnaJ homolog subfamily A member 2	DNAJA2	O60884	O60884	DNAJA2	DnaJ homolog subfamily A member 2	DNJA2_HUMAN	10	814.195	422.827	158.013	291.24	479.982	1565.08	423.24	388.69	275.341	754.627	1209.81	356.909	348.955	1460.85	741.533	330.094	473.05		317.674	1413.97	722.181	252.272	684.212	1059.69	384.927	352.286	303.078	709.668	286.234	430.539	709.224	751.46	601.652	608.547	601.598	620.915	680.719	1000.83	1938.81	959.428	1395.09
Q86UV5	Ubiquitin carboxyl-terminal hydrolase 48	USP48	Q86UV5	Q86UV5	USP48	Ubiquitin carboxyl-terminal hydrolase 48	UBP48_HUMAN	9	710.209		258.827	391.635	443.041	619.588	731.983	479.134		539.561	876.591	981.859	879.726		208.041	1775.21			267.566		415.99		278.251	337.691	364.209	511.831	341.96	548.492	1217.05	101.441	375.189	517.485	179.407	551.999	1462.95	1854.44	1031.55	992.479	330.983	376.411	482.928
P50748	Kinetochore-associated protein 1	KNTC1	P50748	P50748	KNTC1	Kinetochore-associated protein 1	KNTC1_HUMAN	1	270.993		245.61	292.372	320.542	916.287	593.949	1102.06		395.634	868.89	231.688	318.319	452.609						370.994			94.8153	135.367	258.224	289.684		138.851		284.723	441.099	240.85	326.915	390.476	337.727	441.374	1390.93	800.345	411.482	771.369	473.837
P02462	Collagen alpha-1(IV) chain	COL4A1	P02462	P02462	COL4A1	Collagen alpha-1(IV) chain	CO4A1_HUMAN	5	494.662	382.9	578.146	405.784	531.631	863.234	510.285	358.64	174.368	196.96	976.169	211.595	1064.62	1311.77	689.112	531.375	618.362	363.696	1586.31	81.1651	866.074	475.82	548.131	1060.44	566.766	618.635	941.306	504.247	1108.59	1154.99	944.19	415.88	454.775	654.261	230.598	375.579	716.2	427.693	2549.98	1400.61	2052.27
O43292	Glycosylphosphatidylinositol anchor attachment 1 protein	GPAA1	O43292	O43292	GPAA1	Glycosylphosphatidylinositol anchor attachment 1 protein	GPAA1_HUMAN	4	439.646	1075.12	542.598	801.224	1619.84	1723.68	921.236	893.489	1805.23	1710.18	2042.63	2098.29	1021.27	1916.02		1414.74					304.675	1817.58	391.383		1376.31	734.509	567.933	882.553	1182.22	803.539	2651.67	294.167	1526.72	1205.87	2074.52		2596.14	2161.74	1891.73	1351.53	2176.14
O14773	Tripeptidyl-peptidase 1	TPP1	O14773	O14773	TPP1	Tripeptidyl-peptidase 1	TPP1_HUMAN	11	1338.5	959.526	1213.47	708.328	444.668	967.196	992.754	350.589	1498.85	784.27	706.367	696.759	464.673	1113.78	1758.77	422.438	1610.47	520.098	1735.23	834.036	705.154	2889.37	649.873	1119.96	1613.86	885.107	902.675	626.037	529.748	451.604	1280.38	1018.08	435.299	976.604	2009.59	1489.98	1284.59	1118.34	1664.59	1738.12	2275.78
O00571	ATP-dependent RNA helicase DDX3X	DDX3X	O00571	O00571	DDX3X	ATP-dependent RNA helicase DDX3X	DDX3X_HUMAN	24	1268.68	815.098	1794.71	593.146	1625.32	2909.75	3890.31	1710.67	646.245	1846.63	2308.9	1208.65	1737.19	2553.28	1224.52	1063.27	476.941	592.342	821.047	891.063	1421.09	1445.66	1381.26	1734.69	1885.87	1430.96	1784.71	1725.79	694.1	1507.73	2198.25	1514.56	1473.21	1520.47	2609.17	1121.25	2884.16	2026.59	3472.9	2767.28	3162.78
P26572	Alpha-1,3-mannosyl-glycoprotein 2-beta-N-acetylglucosaminyltransferase	MGAT1	P26572	P26572	MGAT1	Alpha-1,3-mannosyl-glycoprotein 2-beta-N-acetylglucosaminyltransferase	MGAT1_HUMAN	10	179.894	293.009	446.509	70.8094	112.294	520.157	526.567	198.878	325.515	149.12	739.821	213.677	275.221	842.779	334.557			109.377			343.951	389.049	216.977	290.196	453.682	626.057	178.3	154.064	639.279	267.554	202.491	98.5642	95.7774	320.487	246.439	226.669	756.432	196.009	985.662	664.438	728.032
P19525	Interferon-induced, double-stranded RNA-activated protein kinase	EIF2AK2	P19525	P19525	EIF2AK2	Interferon-induced, double-stranded RNA-activated protein kinase	E2AK2_HUMAN	9	693.401	763.683	553.411	804.222	863.161	847.549	992.535	1062.58	868.933	990.199	1071.96	1252.52	662.379	851.449	643.233	927.266	1164.47	1112.82	728.24	528.241	591.542	455.634	751.699	860.472	705.964	764.534	498.565	1058.13	826.395	517.568	1164.84	997.779	849.181	831.047	2165.09	1542.13	1421.83	1553.28	1148.45	987.857	1047.05
P33121	Long-chain-fatty-acid--CoA ligase 1	ACSL1	P33121	P33121	ACSL1	Long-chain-fatty-acid--CoA ligase 1	ACSL1_HUMAN	16	323.244	460.93	485.399	284.578	265.774	979.89	372.969	394.839	571.091	296.67	994.288	234.768	333.095	703.378	442.089	846.358	556.39		446.988	627.512	517.554	264.712	340.536	442.748	245.963	284.729	272.118	609.333	1094.93	374.262	778.238	312.689	397.823	486.121	616.924		514.086	453.12	1412.76	737.435	1219.16
Q9Y2W1	Thyroid hormone receptor-associated protein 3	THRAP3	Q9Y2W1	Q9Y2W1	THRAP3	Thyroid hormone receptor-associated protein 3	TR150_HUMAN	15	163.398		225.458	181.971	168.019	159.487	370.742	182.914	111.98	170.922	318.492	77.8755	157.892			239.391			233.866		116.534		277.756	316.122			121.727	381.283	414.691	127.724	322.591	347.085	124.21	221.339	333.049	372.518	463.448	354.323	540.339	321.992	247.73
O43399	Tumor protein D54	TPD52L2	O43399	O43399	TPD52L2	Tumor protein D54	TPD54_HUMAN	9	478.802	574.331	505.288	414.473	663.122	668.65	966.528	695.081	837.53	830.98	1075.56	1465.04	539.305	995.037	434.199	1002.67	597.181	787.652	866.275	709.855	560.522	966.152	523.346	831.178	516.59	774.604	527.111	420.361	772.665	671.407	763.55	663.219	382.846	711.549	1066.73	1177.42	1649.93	1102.23	1264.45	1116.7	1093.89
O95782	AP-2 complex subunit alpha-1	AP2A1	O95782	O95782	AP2A1	AP-2 complex subunit alpha-1	AP2A1_HUMAN	24	1108.42	1450.48	3345.45	4337.38	3021.97	6554.15	2646.31	6234.01	6768.02	6185.86	9627.5	6168.42	3051.3	4782.62	1099.25	4132.77	2928.02	2027.71	2508.48	4930.55	851.911	2305.77	1123.55	1346.29	4296.32	1855.88	1583.19	1315.46	4547.25	5674.64	5370.8	1760.99	3510.58	3589.43	4819.29	3041.61	8080.16	6904.58	7183.66	7928.93	4821.88
Q9BRJ6	Uncharacterized protein C7orf50	C7orf50	Q9BRJ6	Q9BRJ6	C7orf50	Uncharacterized protein C7orf50	CG050_HUMAN	4	176.355		144.54	160.156	96.6109	280.627		184.293		78.7393	313.559		228.142		199.141								205.449				39.4474	143.959	500.65	375.585	303.767	121.67	91.0063	202.428	123.223	357.439	289.512		552.776	468.395	277.887
Q8NFH3	Nucleoporin Nup43	NUP43	Q8NFH3	Q8NFH3	NUP43	Nucleoporin Nup43	NUP43_HUMAN	5	466.852	918.608	248.842	802.649	463.42	1069.82	328.84	569.359	1243.9	760.19	817.41	1260.73	540.046	1034.8	258.907	1356.81		1024.92	1382.24		336.797	1607.42	332.606	417.447	181.109	351.925	688.566	271.617	861.911	580.727	933.773	611.715	774.902	725.769	495.638	1345.38	2107.04	421.001	2104.59	1135.29	1069.46
P11441	Ubiquitin-like protein 4A	UBL4A	P11441	P11441	UBL4A	Ubiquitin-like protein 4A	UBL4A_HUMAN	3	236.084	242.61	225.935	169.633	148.822	315.923	243.185	156.241		160.225	412.051	329.2	182.93	447.923	244.094	216.255	234.384	341.909	200.79		127.239	241.799	129.192	325.051	196.728	161.353	243.469	227.082	187.132	164.148	187.222	203.03	127.532	226.747	344.476	458.75	330.752	353.916	488.812	414.819	334.414
O95817	BAG family molecular chaperone regulator 3	BAG3	O95817	O95817	BAG3	BAG family molecular chaperone regulator 3	BAG3_HUMAN	9			530.843	106.982	287.436	697.952	619.652	274.509			583.481	410.363	630.028	766.452					50.9974				412.689	118.99	451.26	561.924	104.307	495.383	41.5426	243.802	320.837	441.222	264.005	382.484	672.732		572.898	435.405	735.1	802.576	727.447
O75376	Nuclear receptor corepressor 1	NCOR1	O75376	O75376	NCOR1	Nuclear receptor corepressor 1	NCOR1_HUMAN	7	235.665	160.1	158.327	83.8895		50.8466	79.514	153.452	173.939	137.41	72.0881	143.159	100.851	87.2059		147.767							102.177	302.468	75.4752	71.5938	152.714	251.305	147.561	120.456	134.351	149.177		137.146	415.067	146.541	158.301	468.935	212.212	123.212	133.736
P29373	Cellular retinoic acid-binding protein 2	CRABP2	P29373	P29373	CRABP2	Cellular retinoic acid-binding protein 2	RABP2_HUMAN	8	538.734	164.482	204.367	596.812	332.002	276.609	472.437	715.914	156.003	405.36	488.322	670.773	327.012	316.236	418.815	457.458	881.955	462.469	298.267	321.124	294.318	494.037	391.859	168.813	240.641	544.783	403.982	609.469	340.422	318.249	287.212	750.639	407.044	416.867	743.628	872.949	578.077	788.608	1017.46	728.981	328.133
P84098	60S ribosomal protein L19	RPL19	P84098	P84098	RPL19	60S ribosomal protein L19	RL19_HUMAN	4	306.782	246.345	1062.45	282.087	248.684	744.474	353.698	457.386	161.556	156.958	887.179	727.529	644.614	681.089	902.414	514.847	411.271		600.046	430.247	728.089		496.363	360.88	1423.57	666.78	232.2	600.822	435.59	452.159	2421.54	306.872	478.359	594.286	833.119	727.919	359.165	846.5	2423.5	1371.91	655.165
P55209	Nucleosome assembly protein 1-like 1	NAP1L1	P55209	P55209	NAP1L1	Nucleosome assembly protein 1-like 1	NP1L1_HUMAN	9	1296.05	952.267	2198.27	1037.33	1302.22	3158.78	2141.03	1311.75	684.364	839.632	2687.78	1112.75	999.95	2446.92	1098.67	1038.62	1720.51	542.334	937.019	1617.97	1588.91	1558.04	1546.94	683.121	2189.14	1273.44	688.48	1414.51	843.2	913.2	2522.92	979.074	884.914	1400.31	1515.5	981.667	2645.51	1456.1	3655.07	4302.7	2457.19
P62851	40S ribosomal protein S25	RPS25	P62851	P62851	RPS25	40S ribosomal protein S25	RS25_HUMAN	5	2032.35	759.396	780.471	2204.27	1750.34	2672.17	2557.48	2689.59	1362.32	2197.26	3484.17	3499.7	1695	2043.8	843.823	1745.58	1282.2	1516.73	1981.56	1298.61	743.05	1566.54	1800.12	1316.5	1244.86	1717.76	1182.05	2481.31	1617.92	1507.22	1783.53	1448.48	1396.57	1763.72	2908.71	2276.48	3364.63	3018.46	4442.68	3092.4	2340.01
O14737	Programmed cell death protein 5	PDCD5	O14737	O14737	PDCD5	Programmed cell death protein 5	PDCD5_HUMAN	4	192.094		49.6093	123.784	172.324	716.125	143.972	183.493	268.06	141.783	419.43	273.791	122.877	329.584	90.0966	227.122	629.462	203.641	283.623		119.449		162.845	309.935	429.138	202.392	284.835	288.772	243.312	84.5529		138.09	124.985	239.972	228.031	187.28	636.919	238.685	716.152	428.699	483.545
P20774	Mimecan	OGN	P20774	P20774	OGN	Mimecan	MIME_HUMAN	13	513.191	455.006	342.844	2389.82	1644.15	1721.58	1318.06	1028.5	1770.24	992.582	945.281	2197.16	574.965	702.568	732.985	1068.83	162.872	816.405	686.169	937.632	386.673	893.813	276.76	520.125	421.799	1013.82	1720.33	1497.35	862.43	748.802	357.012	678.138	367.785	931.687	1291.49	1239.23	1144.87	1793.1	2444.06	1317.23	2119.76
Q92890	Ubiquitin recognition factor in ER-associated degradation protein 1	UFD1	Q92890	Q92890	UFD1	Ubiquitin recognition factor in ER-associated degradation protein 1	UFD1_HUMAN	4				409.209	98.3605			188.121	149.972	159.047	431.404	379.061	333.338	253.389		155.024		261.647				385.464	240.96		126.227	121.129	91.8581	320.971	90.6728	278.438	613.963	174.759	286.172	252.236	593.685		136.089	371.878	800.133	580.207	152.376
P07585	Decorin	DCN	P07585	P07585	DCN	Decorin	PGS2_HUMAN	9	923.244	351.23	1109.72	648.951	836.572	2184.58	1901.63	790.855	769.132	1050.38	954.383	621.457	1817.48	623.952	403.275	823.435	1355.58	962.649	551.869	838.856	951.523	847.308	671.18	825.426	562.867	1060.25	2942.21	3248.46	754.968	948.916	734.158	1028.61	527.92	1049.18	1437.41	1655.07	776.152	786.899	3132.66	2135.87	2915.27
P48730	Casein kinase I isoform delta	CSNK1D	P48730;P49674	P48730	CSNK1D;CSNK1E	Casein kinase I isoform delta;Casein kinase I isoform epsilon	KC1D_HUMAN;KC1E_HUMAN	0			1203.44	182.684	262.694	1783.22	1518.39	760.923	102.222	332.729	1571.11		154.717	1927.23					594.409	519.041	939.453		719.89	572.787	862.824	821.551	97.1791	416.552		519.724	1804.45	688.655	535.786	787.152	636.064		1859.19	533.242	2411.71	1117.04	1704.35
Q15124	Phosphoglucomutase-like protein 5	PGM5	Q15124	Q15124	PGM5	Phosphoglucomutase-like protein 5	PGM5_HUMAN	4	278.799		182.899	201.899			405.251		319.278		256.98	363.679	133.653			353.836							130.02			302.505	214.74	383.489		7.43773	158.78	559.645	193.878	261.575	473.654		511.885	704.667	552.641	310.356	192.972
Q9HD26	Golgi-associated PDZ and coiled-coil motif-containing protein	GOPC	Q9HD26	Q9HD26	GOPC	Golgi-associated PDZ and coiled-coil motif-containing protein	GOPC_HUMAN	5	344.583			183.312	207.037	426.16	482.166	491.243		309.229	487.744	418.025	222.817						852.241			559.183	167.025			226.127	193.191	300.469		743.173	259.73	295.859	181.323	367.532	646.084	1230.96	382.004	462.773	628.18	545.364	607.59
P62263	40S ribosomal protein S14	RPS14	P62263	P62263	RPS14	40S ribosomal protein S14	RS14_HUMAN	5	1832.29	2230.96	2276.38	3579.56	2642.25	7154.49	4281.54	4370.12	3307.78	4245.47	5888.71	3713.71	2883.73	4784.76	3369.42	3554.76	7049.26	3616.02	4000.58	3149.83	2030.14	4012.79	2198.35	2536.89	1872.03	2268.65	4324.92	4716.74	3422.59	3284.68	4357.39	3851.35	4659.67	3680.84	5718.58	4128.93	6465.37	6385.83	10377.6	6673.56	5352.83
Q9NR30	Nucleolar RNA helicase 2	DDX21	Q9NR30	Q9NR30	DDX21	Nucleolar RNA helicase 2	DDX21_HUMAN	17	508.413	425.459	546.753	539.864	1064.86	1360.88	713.902	1202.89	928.241	1393.46	1033.86	870.858	803.963	427.425	320.142	777.714	1185.45	452.773	763.16	246.397	427.893		372.086	498.689	785.359	362.068	690.139	544.282	936.436	796.186	621.422	642.216	465.552	709.65	1704.69	1616.77	1499.43	1400.56	820.362	952.664	706.316
Q9UEW8	STE20/SPS1-related proline-alanine-rich protein kinase	STK39	Q9UEW8	Q9UEW8	STK39	STE20/SPS1-related proline-alanine-rich protein kinase	STK39_HUMAN	3	222.745	262.499			125.15	818.376	417.838	263.352		168.849	539.946		292.458	334.02		450.114	224.69			85.7614						184.837	168.521	269.454		230.857	501.757	114.719	111.413	289.368	349.804	462.334	475.73	580.616	546.653	456.616	676.668
O95613	Pericentrin	PCNT	O95613	O95613	PCNT	Pericentrin	PCNT_HUMAN	11				106.21		729.063	246.891	321.643		219.543	268.411			466.216		513.492					531.068	893.464		438.816	404.88	248.427	578.961	160.821		248.264	377.854	262.324	120.899	375.645	463.422	798.584	1461.05	487.354	543.932	393.184	459.98
Q13347	Eukaryotic translation initiation factor 3 subunit I	EIF3I	Q13347	Q13347	EIF3I	Eukaryotic translation initiation factor 3 subunit I	EIF3I_HUMAN	5	232.377		275.592	118.213	149.207	366.725	335.892	561.335		277.797	453.496	425.3	251.519	220.75	167.944	357.626	517.027	470.537	320.555	713.227	147.037	691.176	289.439	338.045	166.929	299.311	389.257	171.987	402.41	235.924	476.933	219.188	148.08	328.737	745.937	494.473	635.767	626.488	849.341	445.244	242.425
Q96CX2	BTB/POZ domain-containing protein KCTD12	KCTD12	Q96CX2	Q96CX2	KCTD12	BTB/POZ domain-containing protein KCTD12	KCD12_HUMAN	10	1131.46	967.205	1520.57	696.013	1194.75	3287.57	1159.4	2243.76	1882.17	1168.81	2826.47	2166.97	1032.3	4741.89	839.678	2070.54	391.708	1375.38	1236.21	1618.91	1077.22	2101.95	936.42	652.093	3793.18	1090.76	3273.68	2821.09	1079.13	1962.96	3764.29	1008.47	1733.17	1783.22	2267.5	1092.1	4561.38	1661.81	3929.11	3603.79	4864.69
P12277	Creatine kinase B-type	CKB	P12277	P12277	CKB	Creatine kinase B-type	KCRB_HUMAN	19	1077.44	1444.94	1184.45	3414.23	2720.75	1506.76	1180.48	1722.61	2743.73	3339.74	5659.36	3183.62	2691.82	3667.99	1238.61	3302.82	5234.25	2372.74	1467.4	1029.52	1172.2	821.784	2070.48	3022.11	1161.25	1173.19	925.951	1944.85	1675.45	2324.09	2963.08	1874.31	929.004	2189.12	6161.48	3085.82	2962.98	7184.78	3962.87	2181.32	1599.54
Q9P2J3	Kelch-like protein 9	KLHL9	Q9P2J3;Q9P2N7	Q9P2J3	KLHL9;KLHL13	Kelch-like protein 9;Kelch-like protein 13	KLHL9_HUMAN;KLH13_HUMAN	0	345.533			377.485	356.835	414.558	574.527		409.01	426.824	919.436	617.768	299.623	659.711													594.055		412.064	410.701	418.975	84.2465	230.84	444.247			1020.22	876.9	451.878	955.945	633.103
O43432	Eukaryotic translation initiation factor 4 gamma 3	EIF4G3	O43432	O43432	EIF4G3	Eukaryotic translation initiation factor 4 gamma 3	IF4G3_HUMAN	9	227.781	148.486		138.99	135.421	529.219	170.143	290.829	50.7765	308.845	513.779	99.2479	88.8244	866.336	161.389				104.927			112.869	224.379	294.035	60.9321		86.5523	246.96		432.826	217.304	133.824	163.311	232.319	290.027	322.046	706.411	280.192	483.717	311.845	492.864
P26641	Elongation factor 1-gamma	EEF1G	P26641	P26641	EEF1G	Elongation factor 1-gamma	EF1G_HUMAN	15	6560.08	3920.93	4529.54	5893.97	7788.47	6919.01	8734.63	7265.21	6019.91	9907.5	11502.6	7652.19	3719.29	2787.11	5242.56	8936.81	7958.56	4872.82	4918.46	6333.48	4237.39	1520.34	4337.91	5146.88	3274.84	4944.01	3940.68	3917.01	7508.94	3243.58	2466.53	8186.94	4133.31	5706.71	16098.9	15166.7	15039.8	11419.2	3527.21	6154.05	3585.52
Q02878	60S ribosomal protein L6	RPL6	Q02878	Q02878	RPL6	60S ribosomal protein L6	RL6_HUMAN	16	1644.69	1088.67	806.462	1118.25	1342.91	2514.33	2370.27	1732.9	1123.81	1463.42	1189.48	1122.26	553.119	1008.41	1200.24	1229.28	1310.64	1247.1	1785.35	1615.04	1174.22	1240.23	971.531	1062.69	1792.66	1844.24	1661.76	1824	1357.09	1764.69	2385.84	1312.41	1928.5	1448.08	2422.4	1282.95	2040.77	2225.89	5210.03	2679.52	2153.85
Q96HC4	PDZ and LIM domain protein 5	PDLIM5	Q96HC4	Q96HC4	PDLIM5	PDZ and LIM domain protein 5	PDLI5_HUMAN	8			84.2524	180.643	9.02154	225.696	176.671	58.5925		78.2393	242.471	243.995	181.682					99.9089	219.003	294.337		105.634	155.223	431.548			290.452	202.114		111.155	45.5015	86.9136	159.849	167.405	458.501		379.403	243.473	270.378	221.788	214.856
P43243	Matrin-3	MATR3	P43243	P43243	MATR3	Matrin-3	MATR3_HUMAN	32	736.671	830.765	1024.01	198.637	880.678	2102.39	1151.09	985.859	339.33	1173.62	963.458	273.946	470.588	973.815	516.77	1057.88	563.19	2328.79	798.787	876.58	1190.5	2476.1	1092.2	1124.16	809.206	661.413	1028.98	1440.75	1020.7	1045.73	503.856	1318.2	563.536	985.521	2122.92	943.393	2997.62	1633.46	1207.2	2751.75	681.459
P35555	Fibrillin-1	FBN1	P35555	P35555	FBN1	Fibrillin-1	FBN1_HUMAN	68	1588.99	688.336	1746.98	831.438	1192.12	2348.54	2687.8	916.953	903.096	677.994	1324.6	729.382	2514.95	1267.34	1099.54	741.697	999.681	855.035	1779.32	559.978	1087.2	590.243	1088.63	706.477	651.117	1096.07	4148.83	4878.97	837.148	1426.6	887.141	964.227	891.707	1354.79	2130.87	1138.71	1588.38	1641.22	3381.24	2427.89	4693.54
Q9Y2P8	RNA 3'-terminal phosphate cyclase-like protein	RCL1	Q9Y2P8	Q9Y2P8	RCL1	RNA 3'-terminal phosphate cyclase-like protein	RCL1_HUMAN	3	276.457	165.356	163.118	249.931	219.894	465.447	385.215	229.627	143.768	260.078	269.202	235.503	201.96	260.485		284.604			265.332	244.128	163.838		284.751			144.142	335.044	452.988	244.043	327.424	358.451	235.821	221.301	262.515	649.558	487.987	455.232	733.322	350.66	332.217	288.25
Q9UBG0	C-type mannose receptor 2	MRC2	Q9UBG0	Q9UBG0	MRC2	C-type mannose receptor 2	MRC2_HUMAN	24	5197.08	2505.81	3502.09	2759.43	4333.96	1009.1	5225.75	2829.08	3355.89	4389.36	2868.79	1732.71	4496.87	1970.81	2288.76	3314.44	6536.95	1429.95	1978.03	699.277	2787.6	1587.1	1793.06	1157.4	1634.19	2487.35	3316.1	2888.19	2954.99	2200.93	937.527	3179.45	2421.94	2780.91	8179.85	6566.78	7374.6	6729.33	1966.06	2480.7	1633.52
P09661	U2 small nuclear ribonucleoprotein A'	SNRPA1	P09661	P09661	SNRPA1	U2 small nuclear ribonucleoprotein A'	RU2A_HUMAN	6	3060.13	1458.1	4747.33	821.039	1874.98	1693.02	2295.46	1027.26	742.845	3352.1	1251.95	723.219	1325.05	1490.93	2051.76	2579	1661.97	1537.09	2449.16	776.97	3011.21	498.638	763.967	982.365	2130.68	1164.54	1234.75	1667.53	2509.75	1123.85	885.199	969.562	1376.42	1673.87	4669.88	1830.84	1980.1	4956.65	2411.96	2073.57	3103.03
P25398	40S ribosomal protein S12	RPS12	P25398	P25398	RPS12	40S ribosomal protein S12	RS12_HUMAN	7	1258.81	779.772	1397.27	1359.88	921.565	1811.89	1144.56	1221.22	1001.93	1105.64	1822.91	1650.94	781.903	1590.67	973.913	1128.66	1201.39	1125.74	1127.36	1399.37	845.68	1631.26	848.464	1336.23	1258.58	1097.85	990.243	949.339	1061.8	1311.23	1470.1	1028.84	849.424	1196.5	1228.73	1207.61	1287.17	1388.28	5314.53	3064.7	1538.58
Q15637	Splicing factor 1	SF1	Q15637	Q15637	SF1	Splicing factor 1	SF01_HUMAN	12	1504.43	2492.27	1072.66	616.071	899.747	3376.48	758.075	1068.61	916.38	1199.78	3417.51	1169.22	942.225	4563.14	955.373	1444.74	532.639	1323.64	664.604	1673.02	1345.28	944.165	868.283	970.395	1862.55	870.629	449.278	1227.69	1156.12	1901.66	4974.43	705.861	772.97	1473.94	1433.38	1090.09	932.14	1318.79	5188.54	3962.39	4614.13
P46100	Transcriptional regulator ATRX	ATRX	P46100	P46100	ATRX	Transcriptional regulator ATRX	ATRX_HUMAN	15	348.928		113.548	133.879	210.848	177.954	455.484	228.362	85.23	336.788	326.567	285.318	296.605	142.427	27.2955	222.386	263.774	32.5193	170.053	104.175	104.921		252.91	168.578	96.6332	163.754	168.382	512.321	107.586	162.453	200.036	258.619	157.157	203.726	600.273	272.306	469.054	557.165	135.337	235.192	297.146
Q99829	Copine-1	CPNE1	Q99829	Q99829	CPNE1	Copine-1	CPNE1_HUMAN	12	1803.04	808.648	1844.77	3956.41	3109.05	2520.95	5720.56	1629.02	1959.34	3952.39	4011.41	2243.14	2865.34	2163.97	1025.87	2362.06		4578.15	1719.67	1320.02	811.41	1159.29	1748.51	1236.98	1855.04	1673.85	8248.35	6742.46	3470.49	2664.89	2998.06	1726.74	2982.08	2716	8749.52	5419.71	5796.06	8772.08	1736.52	2319.67	1433.04
Q9UKU9	Angiopoietin-related protein 2	ANGPTL2	Q9UKU9	Q9UKU9	ANGPTL2	Angiopoietin-related protein 2	ANGL2_HUMAN	5	111.831		460.915	118.094	139.454	103.329	160.063	135.17	156.53	103.656	98.5962			135.978	178.77						203.024		96.5412		190.337	267.582	152.114	118.718		80.1879	103.824	94.5069	143.226	152.384	297.397	196.406	86.7824	170.686	425.702	568.457	177.777
P11388	DNA topoisomerase 2-alpha	TOP2A	P11388	P11388	TOP2A	DNA topoisomerase 2-alpha	TOP2A_HUMAN	8	1031.58	463.474	1338.5	577.506	899.901	981.046	1578.81	1682.76	828.796	818.283	1073.01	629.172	571.56	815.067		746.918		597.315	339.004	552.475	291.901		458.014	241.051	475.926	522.676	2434.31	679.168	1559.02	786.53	452.036	555.561	558.288	817.988	1259.87	1411.55	2502.31	1710.36	1418.12	1572.65	462.598
Q16555	Dihydropyrimidinase-related protein 2	DPYSL2	Q16555	Q16555	DPYSL2	Dihydropyrimidinase-related protein 2	DPYL2_HUMAN	15	1554.35	1203.5	816.966	1129.98	706.655	1509.03	1347.79	1282.8	880.463	625.071	1647.46	787.13	1023.91	1105.93	1430.98	821.392	1577.34	1982.66	1610.63	575.03	783.234	1275.04	925.134	2011.8	660.812	939.021	1620.12	1596.34	849.793	754.658	1012.58	806.196	724.24	1138.73	2853.54	1254.27	1762.83	1932.74	1955.54	1850.1	2787.95
Q13144	Translation initiation factor eIF-2B subunit epsilon	EIF2B5	Q13144	Q13144	EIF2B5	Translation initiation factor eIF-2B subunit epsilon	EI2BE_HUMAN	8	286.068	539.905	417.191	275.328	367.799	440.295	634.136	328.223	463.488	473.142	477.035	473.326	456.639	392.853	499.161	446.518	484.83	559.669	380.741	538.556	445.411	359.224	200.015	905.646	287.041	596.178	747.063	245.478	419.281	476.102	411.151	419.069	145.701	442.19	983.508	469.459	818.833	1010.44	1322.98	748.774	246.462
Q86V81	THO complex subunit 4	ALYREF	Q86V81	Q86V81	ALYREF	THO complex subunit 4	THOC4_HUMAN	7	891.986	632.012	1215.17	558.311	507.717	1247.65	947.918	651.038	511.456	647.216	2209.99	729.805	990.544	1202.08	1068.18	806.863			765.108	894.513	1503.55	2685.38	1408.64	1163.58	899.215	752.023	1693.12	1125.48	737.394	439.065	1529.38	886.915	727.309	1033.18	2042.26	834.891	2244.25	1978.85	2213.18	1342.22	2454.5
Q8NB37	Glutamine amidotransferase-like class 1 domain-containing protein 1	GATD1	Q8NB37	Q8NB37	GATD1	Glutamine amidotransferase-like class 1 domain-containing protein 1	GALD1_HUMAN	1	1544.04	2429.26	1497.88	1808.28	2452.13	3797.12	3806.55	3026.89	2260.22	3570.54	4283.56	3167.35	2356.31	3365.96	1634.89	2703.18	2253.4	2563.73	3853.7	1189.29	2084.75	4047.11	1687.11	2548.17	2193.82	2887.58	6076.46	2465.58	2534.73	1744.31	3245.86	3983.97	1824.2	2754.18	5742.48	4771.65	6175.56	7414.52	3063.44	4190.25	3717.25
O94888	UBX domain-containing protein 7	UBXN7	O94888	O94888	UBXN7	UBX domain-containing protein 7	UBXN7_HUMAN	2	632.696	297.756		445.052	667.232	601.336	535.56	572.164	449.581	583.861	692.973	1024.55	454.14	444.526		521.981							366.068	699.301	291.471	385.497		788.373	345.669	440.33	205.721	595.383	254.342	512.315	1374.28	909.83	1567.75	1630.46	193.227	339.063	516.191
P37802	Transgelin-2	TAGLN2	P37802	P37802	TAGLN2	Transgelin-2	TAGL2_HUMAN	11	334.771	866.829	314.677	772.919	798.588	2137.2	589.176	1416.43	1880.16	824.366	2691.56	3166.57	962.825	2902.95	504.87	1911.18	331.576	1047.08	1022.63	1000.99	93.7527	510.975	467.569	815.093	446.837	539.125	1227.26	1910.38	1526.64	1289.41	1727.22	879.217	419.738	1131.23	1590.25	1237.7	2319.02	1017.12	2660.29	2951.2	2659.8
P11474	Steroid hormone receptor ERR1	ESRRA	P11474	P11474	ESRRA	Steroid hormone receptor ERR1	ERR1_HUMAN	1	180.768			196.659	226.497	108.801	191.717	167.487		244.858	171.411	104.255	183.097			289.268					136.346		178.441	95.087	138.555	147.205	150.595	305.142	129.159	149.448		259.247	207.827	180.085	429.5	418.943	402.212	428.203	356.22	137.642	126.166
P42677	40S ribosomal protein S27	RPS27	P42677	P42677	RPS27	40S ribosomal protein S27	RS27_HUMAN	1	418.68	528.756		784.749		1145.49	952.693	1573.63			2731.25		1651.28	1790.14		941.808			1747.86	1887.5			486.303			552.431		647.956	1062.68	1385.58	2060.94		685.518	1212.38	1489.7	850.989	1558.93	2208.78	4294.21	3336.51	1768.33
P23284	Peptidyl-prolyl cis-trans isomerase B	PPIB	P23284	P23284	PPIB	Peptidyl-prolyl cis-trans isomerase B	PPIB_HUMAN	23	1169.99	814.885	1478.35	1618.91	1712.56	2376.63	1100.1	2781.26	1003.91	1401.2	2347.86	1394.6	1197.1	2545.96	928.59	1117.51	423.107	618.586	538.977	814.417	1069.13	210.77	1389.93	1296.55	1645.88	2620.67	679.404	1948.9	778.034	1779.38	1176.44	1713.44	3046.26	1416.34	776.349	947.814	1713.85	1287.77	5721.21	4047.84	3638.56
P09234	U1 small nuclear ribonucleoprotein C	SNRPC	P09234	P09234	SNRPC	U1 small nuclear ribonucleoprotein C	RU1C_HUMAN	4	204.112		213.67	205.382	107.296	334.331	505.752	115.402	57.3045	138.91	120.943	114.002	90.1116	163.943	154.436	76.6603			76.9041	174.182	122.282	128.83	321.534	231.372	111.399	154.431	169.071	397.258	99.4908	104.623	594.721	237.553	184.528	190.348	308.712	118.679	165.577	265.787	623.754	429.421	525.536
P50914	60S ribosomal protein L14	RPL14	P50914	P50914	RPL14	60S ribosomal protein L14	RL14_HUMAN	3	1868.21	1923.2	1409.15	1580.83	1912.8	4981.16	1429.15	2399.18	1962.97	1413.59	3157.93	2743.29	1943.41	4228.01	1477.57	2846.81	1604.87	776.95	1632.91	2784.81	1949.29	5231.14	4527.96	1230.08	2464.89	3606.21	1596.99	4411.1	2665.42	2932.99	4763.55	1415.13	1879.25	2507.6	2994.79	1383.96	3144.12	1545.19	14216.8	4579.08	4297.97
Q6ZS17	Rho family-interacting cell polarization regulator 1	RIPOR1	Q6ZS17	Q6ZS17	RIPOR1	Rho family-interacting cell polarization regulator 1	RIPR1_HUMAN	7	163.654				171.384	376.26	113.304	196.225	303.399	154.576	376.726	174.6	162.447	365.978	116.231								185.215	44.7995	29.7612	328.492	186.189	131.33		102.148			157.112	191.992	334.028		289.067	776.337	338.261	159.367	215.194
P24752	Acetyl-CoA acetyltransferase, mitochondrial	ACAT1	P24752	P24752	ACAT1	Acetyl-CoA acetyltransferase, mitochondrial	THIL_HUMAN	17	398.118	799.484	166.168	750.6	1165.77	1953.42	645.395	1006.06	364.98	517.381	1609.06	650.095	298.244	365.206	286.17	544.834	269.387	296.069	459.116	256.303	534.164	1269.54	944.33	626.319	560.748	766.402	238.942	988.229	785.199	403.731	1207.15	478.347	2056.89	717.026	617.488	93.0801	649.253	361.565	3379.53	1839.75	2266.24
P18858	DNA ligase 1	LIG1	P18858	P18858	LIG1	DNA ligase 1	DNLI1_HUMAN	3	171.854	271.677		245.15	159.768	273.753	253.96	482.455	138.791	200.987	487.062	159.659	119.974	56.4178									315.638		75.0819	115.316		424.971			54.5757	186.581	214.67	220.417	361.029	402.208	333.729	508.686	426.655	348.233	457.083
Q9Y343	Sorting nexin-24	SNX24	Q9Y343	Q9Y343	SNX24	Sorting nexin-24	SNX24_HUMAN	1		427.104		158.144	142.072	152.88	202.825	166.35	228.002	226.586	220.71	140.048	157.722	81.7209													279.768	394.003	265.278	125.622		208.141	139.065	206.447	638.794	423.034	310.262	671.773	86.9649	147.967
Q9NTZ6	RNA-binding protein 12	RBM12	Q9NTZ6	Q9NTZ6	RBM12	RNA-binding protein 12	RBM12_HUMAN	8	366.964	79.8785	305.096	280.564	165.464	469.786	325.17	352.487	313.644	227.369	611.335	322.947	336.364	520.283	242.597	98.0016			258.532		153.658	168.218	413.502	316.55	335.803	167.206	213.727	549.023	269.371	232.511	705.731	336.23	230.815	312.294	479.816	354.348	399.395	406.018	852.648	644.136	890.316
P49736	DNA replication licensing factor MCM2	MCM2	P49736	P49736	MCM2	DNA replication licensing factor MCM2	MCM2_HUMAN	13	510.735	1244.32	608.111	410.137	329.892	1193.59	1020.74	790.297		553.04	896.965	1060.67	229.312		416.554	900.168	1988.62	884.933	597.496	333.054	595.689		373.346		638.893	496.66	228.491	623.315	974.431	228.923	314.406	635.788	284.592	667.696	829.978	1508.17	1439.82	2004.88	1057.31	1232.76	589.388
Q9NR99	Matrix-remodeling-associated protein 5	MXRA5	Q9NR99	Q9NR99	MXRA5	Matrix-remodeling-associated protein 5	MXRA5_HUMAN	11	445.992		313.764	420.839	131.302	390.504	364.612	327.903		661.848	292.835	458.83	213.083	319.113	146.607	363.055			76.6182		255.927		356.569		153.758	207.825	247.511	450.611	435.787	282.163	292.116	367.894	314.656	318.912	682.113	532.286	992.849	302.965	503.097	544.725	587.192
P12268	Inosine-5'-monophosphate dehydrogenase 2	IMPDH2	P12268	P12268	IMPDH2	Inosine-5'-monophosphate dehydrogenase 2	IMDH2_HUMAN	20	543.054	905.691	398.445	301.082	294.167	378.982	432.254	531.942	413.459	390.464	438.545	479.61	248.582	502.35	425.285	475.422	366.698	569.461	299.362	640.34	259.41	741.875	491.476	441.766	382.701	410.725	532.682	670.547	321.702	293.096	419.95	431.206	318.676	447	589.134	664.433	719.975	580.674	1318.78	1066.38	878.935
Q96GA7	Serine dehydratase-like	SDSL	Q96GA7	Q96GA7	SDSL	Serine dehydratase-like	SDSL_HUMAN	3	163.531	310.861	93.2435	186.886	177.268	175.81	238.187	223.881	505.866	376.863	464.234	475.077	221.942	68.9004	110.153	295.535	609.163	213.303	278.217	100.985		170.397	94.8402	81.577	75.532	93.3	290.534	258.303	171.738	192.339	76.4588	215.655	106.192	222.399	923.335	684.224	476.003	484.695	73.8909	168.98	90.0532
O00534	von Willebrand factor A domain-containing protein 5A	VWA5A	O00534	O00534	VWA5A	von Willebrand factor A domain-containing protein 5A	VMA5A_HUMAN	11	54.5685		85.4157	176.659	333.948	710.372	366.841	292.83	465.712	473.856	663.185	406.264	245.99	514.453	129.528	482.979				556.143			143.829		322.297	195.589	620.816	194.31	375.338	392.508	629.266	129.322	184.536	351.791	322.212	401.112	1690.54	363.946	750.541	430.445	632.044
Q9UHD2	Serine/threonine-protein kinase TBK1	TBK1	Q9UHD2	Q9UHD2	TBK1	Serine/threonine-protein kinase TBK1	TBK1_HUMAN	11	231.861	208.779	187.443	185.963	330.31	276.902	352.738	218.981	185.77	178.375	320.815	142.799	208.624	141.904	262.724			257.402	150.032		242.631		234.477	246.866	208.592	197.417	244.345	182.075	151.367	298.448	332.792	236.242	130.18	225.754	506.874	346.415	381.558	464.387	407.42	299.548	540.416
P67809	Y-box-binding protein 1	YBX1	P67809	P67809	YBX1	Y-box-binding protein 1	YBOX1_HUMAN	18	446.144	121.83	759.994	359.947	305.039	544.6	450.157	403.587	198.885	288.775	730.102	214.273	435.967	449.763	563.919	316.593	222.926	264.278	362.388	346.4	464.873	382.89	640.525	193.476	528.552	522.337	319.095	466.313	302.153	295.063	543.723	421.396	385.192	401.55	468.528	342.039	409.839	512.621	1688.7	1043.26	788.301
Q9NR31	GTP-binding protein SAR1a	SAR1A	Q9NR31	Q9NR31	SAR1A	GTP-binding protein SAR1a	SAR1A_HUMAN	8	554.874	988.654	653.589	912.692	1023.03	2849.97	1376.61	1311.57	1806.53	1040.29	2369.49	1336.43	956.181	2453.74	917.305	1792.03	1002.85	2730.25	1076.07	4120.21	1545.11	732.238	826.755	1182.6	972.684	1220.05	489.371	1391.74	909.531	1357.75	2448.52	1133.72	888.304	1405.17	2354.76	2398.29	1977.22	1992.68	4585.28	2347.41	2773.43
Q9H9A5	CCR4-NOT transcription complex subunit 10	CNOT10	Q9H9A5	Q9H9A5	CNOT10	CCR4-NOT transcription complex subunit 10	CNO10_HUMAN	3	187.755		177.525	133.326	307.556	276.518	255.068	271.56		299.91	382.122	144.453	184.193		268.124	529.013	385.071				258.237	210.526	156.66	189.461	233.117	138.642	195.672	154.072		228.295	236.529	194.501	128.768	235.641	450.343	580.917	774.655	541.151	227.843	171.068	345.56
Q01484	Ankyrin-2	ANK2	Q01484	Q01484	ANK2	Ankyrin-2	ANK2_HUMAN	7			34.5366	138.372	119.67	281.822	114.754	149.26	94.4862	111.238	221.322	216.573	46.3033	122.725		338.21	390.806			253.398		374.819	241.644		138.099	160.6	227.753	302.357	69.7011	94.1187	200.232	151.574	67.2209	179.292	428.019	275.726	255.713	516.05	338.725	338.493	201.517
Q96AY3	Peptidyl-prolyl cis-trans isomerase FKBP10	FKBP10	Q96AY3	Q96AY3	FKBP10	Peptidyl-prolyl cis-trans isomerase FKBP10	FKB10_HUMAN	18	2180.63	1843.9	6800.3	5872.69	5775.3	2557.32	6563.56	8228.14	3992.05	7274.03	6405.14	4034.26	4959.87	2453.66	702.393	8504.61	2060	4036.2	4744.11	3103.87	2313.27		1087.63	1428.92	5114.07	3526.58	9015.78	996.989	6957.5	4055.26	1434.66	4577.9	5411.59	4312.88	7937.36	9350.26	11291.6	8148.41	5528	7496.23	6891.3
P36578	60S ribosomal protein L4	RPL4	P36578	P36578	RPL4	60S ribosomal protein L4	RL4_HUMAN	27	1827.15	1430.98	1104.74	2341.58	2106.42	4202.38	2104.85	3507.79	2074.61	2385.42	4155.79	3335.45	1498.22	1921.12	1235.34	3057.65	2126.82	1822.14	2266.92	2404.97	1181.25	3472.43	2226.94	1238.7	2162.8	1917.85	1860.72	2345.34	2545.52	2176.03	2634.1	1637.4	1286.29	2230.17	2844.55	2516.41	4132.52	3792.35	6672.72	5651.78	3681.19
O43294	Transforming growth factor beta-1-induced transcript 1 protein	TGFB1I1	O43294	O43294	TGFB1I1	Transforming growth factor beta-1-induced transcript 1 protein	TGFI1_HUMAN	7	1523.74	2472.35	1332.88	3098.44	1616.63	1376.13	2453.26	2836.25	5513.68	3410.17	3433.49	1851.4	1150.32	1836.49	2506.54	3176.13	3091.98	1282.06	7042.56	2245.27	1829.3	3477.99	596.645	7535.58	2055.74	2051.47	2418.53	2502.13	4315.83	842.681	1274.74	3678.66	1416.6	2643.81	15797.7	6398.75	4099.78	5033.84	806.647	1004.28	1633.9
O14981	TATA-binding protein-associated factor 172	BTAF1	O14981	O14981	BTAF1	TATA-binding protein-associated factor 172	BTAF1_HUMAN	19	195.977	285.319	226.07	121.454	212.83	1156.22	531.79	446.602		496.439	1068.8	492.679	204.617	388.572	641.084				104.971		283.184	744.704	170.482	82.4581	537.641	1012.03	422.321	217.674	112.689	120.549	507.561	551.725	432.558	420.322	621.52	155.891	1223.74	545.153	978.095	1046.33	968.52
Q92499	ATP-dependent RNA helicase DDX1	DDX1	Q92499	Q92499	DDX1	ATP-dependent RNA helicase DDX1	DDX1_HUMAN	33	362.862	628.677	300.72	515.283	752.741	2375.38	876.616	919.369	585.362	1062.16	2555.64	775.232	611.654	1305.01	356.976	820.463	816.034	766.57	566.109	630.38	602.146	644.419	550.761	377.609	614.361	766.134	329.006	1295.84	669.494	838.535	1358.82	944.035	468.461	819.48	1176.24	767.017	2105.61	1351.62	1997.57	1854.17	1549.01
Q9H2M9	Rab3 GTPase-activating protein non-catalytic subunit	RAB3GAP2	Q9H2M9	Q9H2M9	RAB3GAP2	Rab3 GTPase-activating protein non-catalytic subunit	RBGPR_HUMAN	13	348.188	423.958	311.021	212.908	547.936	455.409	621.448	364.052	876.755	531.419	630.698	324.799	273.02	537.454	181.858	467.663	333.677	711.036	438.903	470.295	823.233	303.451	214.148	334.613	331.279	222.597	479.348	410.964	509.472	306.642	436.242	307.5	230.007	423.394	1118.24	754.799	666.076	1115.31	599.607	680.568	649.173
P51884	Lumican	LUM	P51884	P51884	LUM	Lumican	LUM_HUMAN	12	1078.76	676.503	4040.64	1496.86	1369.32	3852.21	5690.2	915.437	2108.55	1768.4	2849.39	1966.06	3903.34	2460.79	822.763	592.667	5301.29	2604.26	1020.92	1694.48	1080.94	2476.07	547.688	1550.43	1357.23	1456.58	10084.7	3746.27	1390.03	2084.33	1071.03	1411.97	756.646	2279.6	2749.79	2268.03	2148.75	2998.68	8178.75	5012.25	6750.36
P04062	Lysosomal acid glucosylceramidase	GBA	P04062	P04062	GBA	Lysosomal acid glucosylceramidase	GLCM_HUMAN	4	349.893	248.6	390.025	382.253	213.494	1090.29	476.746	339.386	191.956	202.354	365.212		446.386	2049.29					421.209	262.387	417.11	616.218	263.828	302.321	345.409	344.44	778.941	458.423		253.673	1238.42	537.028	346.5	493.77	340.334		301.927	305.158	1875.53	1194.15	1581.27
Q9H892	Tetratricopeptide repeat protein 12	TTC12	Q9H892	Q9H892	TTC12	Tetratricopeptide repeat protein 12	TTC12_HUMAN	1	81.4589		93.7855	123.734	110.654	102.325	117.013	162.388	122.179	120.584	122.685	91.4215	104.687	37.6056		89.2847			103.138	46.3924	49.4443		78.8761	39.1963	62.9919	103.243	72.2998	162.166		72.6685	200.396	151.11	102.749	100.907	343.677	326.582	204.235	273.623	36.2841	44.5183	107.251
P13611	Versican core protein	VCAN	P13611	P13611	VCAN	Versican core protein	CSPG2_HUMAN	25	1527.46		1031.65	726.26	321.421	477.036	1035.17	943.039		228.225	479.439	1266.25	245.775	484.993	55.2785	944.7	495.801				252.635	332.354	466.912	43.4161	478.451	512.909	806.627	1285.68	202.474	299.355	486.575	499.499	232.647	577.215	813.509	910.474	942.406	1001.36	2689.12	731.275	566.247
Q8N8S7	Protein enabled homolog	ENAH	Q8N8S7	Q8N8S7	ENAH	Protein enabled homolog	ENAH_HUMAN	8	673.355	774.346	283.761	304.887	384.866	377.759	819.856	465.693	1055.79	561.393	478.883	666.828	459.011	794.805	305.38	408.664	747.133	652.169	449.802	699.317	324.274	293.083	391.961	322.327	377.876	426.633	619.182	631.626	871.945	285.559	375.851	568.119	238.042	517.884	1029.38	2095.34	919.584	875.417	663.514	669.703	628.791
Q71U36	Tubulin alpha-1A chain	TUBA1A	Q71U36	Q71U36	TUBA1A	Tubulin alpha-1A chain	TBA1A_HUMAN	37	6752.62	26856.3	14959.4	14626.3	18151.5	65092	22398.9	20876	32519.6	26615.3	53816.4	15591.2	16242	69945	10167.1	45617	9998.61	12861.3	34777.5	46651.9	10753.1	30371.7	16028.9	9980.44	27602.8	14211.5	25554.4	13421.7	33008.6	25735.5	72663.2	18283.6	25531.7	26898.9	31611.4	30540.7	46145.2	26820.9	104891	61281.2	56938.5
P45974	Ubiquitin carboxyl-terminal hydrolase 5	USP5	P45974	P45974	USP5	Ubiquitin carboxyl-terminal hydrolase 5	UBP5_HUMAN	18	1006.77	743.03	308.633	932.367	1097.3	2878.03	789.445	1290.96	1073.68	1433.44	2253.84	5145.49	960.669	1733.77	391.053	1149.08	968.772	1017.39	864.51	1509.82	693.504	741.66	779.774	637.057	588.391	596.179	618.068	1639.28	812.004	961.762	1506.5	1425.56	793.326	1192.16	3126.6	1775.82	2251.78	1997.65	1422.2	2103.62	3212.46
Q9NV88	Integrator complex subunit 9	INTS9	Q9NV88	Q9NV88	INTS9	Integrator complex subunit 9	INT9_HUMAN	4	167.04	137.051		159.354	191.448	167.163	222.488	190.559	192.13	213.824	195.195	292.131	192.406	53.0747		289.161	221.858	51.9685	166.591		30.1704	109.886	115.644	66.7924	51.4689	165.197	210.078	186.502	170.335	153.858	101.074	157.737	151.476	159.122	375.851	453.847	307.292	638.157	87.6451	131.539	145.242
Q93052	Lipoma-preferred partner	LPP	Q93052	Q93052	LPP	Lipoma-preferred partner	LPP_HUMAN	10	234.055		17.0224	197.26	84.823	48.2191	166.311	107.553		120.959	258.409	62.6489	43.4028	311.936								165.491	208.529	479.902	195.572	106.52	436.08	93.5231		36.0467	173.626	64.9817	40.4752	158.841	311.791	371.673	412.704	193.879	404.162	301.467	167.768
Q9UL45	Biogenesis of lysosome-related organelles complex 1 subunit 6	BLOC1S6	Q9UL45	Q9UL45	BLOC1S6	Biogenesis of lysosome-related organelles complex 1 subunit 6	BL1S6_HUMAN	1	221.408	290.587		122.817	138.634	168.185	168.289	139.541		262.692	119.935	323.402	118.408			210.853							227.636			136.098		416.961		166.648	218.159		114.437	198.038	616.154	416.975	289.489	553.745	52.6198
Q15365	Poly(rC)-binding protein 1	PCBP1	Q15365	Q15365	PCBP1	Poly(rC)-binding protein 1	PCBP1_HUMAN	9	3342.51	3534.9	1873.71	2950.41	1665.55	5714.49	2098.69	1946.37	2292.38	1601.17	3543.17	4256.37	922.383	3138.48	1006.13	4373.54	1599.2	5538.14	3160.21	4767.83	1411.35	2539.42	1305.55	1478.44	3184.81	1537.26	3377.79	1110.36	3245.49	1719.73	13318.6	1468.06	1216.98	2916.35	4020.96	4091.51	4049.32	3360.79	12194.1	5925.84	6221.64
Q9NUQ8	ATP-binding cassette sub-family F member 3	ABCF3	Q9NUQ8	Q9NUQ8	ABCF3	ATP-binding cassette sub-family F member 3	ABCF3_HUMAN	7	463.607	685.018	258.219	503.801	542.028	1153.39	836.037	637.172	608.144	645.049	1213.15	662.555	582.107	727.3	400.019	969.164	169.574	571.698	708.424	886.364	391.238	453.885	469.217	747.407	358.722	443.743	494.763	669.885	751.564	442.631	599.937	501.67	434.439	605.513	1244.85	1075.06	1451.2	857.132	1306.04	932.255	1419.8
P15880	40S ribosomal protein S2	RPS2	P15880	P15880	RPS2	40S ribosomal protein S2	RS2_HUMAN	11	1458.84	1008.14	1139.73	1680.65	1223	3390.95	1598.87	2482.94	1113.54	1757.25	3594.91	2300.76	1447.2	2341.56	1310.36	1312.08	890.615	1271.57	1529.57	2151.74	989.688	5372.3	2063.6	1215.27	1571.27	1716.01	1441.42	2551.6	1294.11	1331	3089.14	1703.19	1674.71	1849.02	2424.36	1668.22	2229.09	3267.07	8034.92	5001.79	2790.08
Q5W0V3	Protein FAM160B1	FAM160B1	Q5W0V3	Q5W0V3	FAM160B1	Protein FAM160B1	F16B1_HUMAN	6	162.671	310.639	42.8546			354.158	152.062	106.276		234.069	142.134	135.011	110.68	449.76	112.023						122.533		79.792	286.759		86.7945	151.039	119.54	177.662	69.6198	321.935	125.697	71.6158	170.666	182.905	202.772	188.392	187.775	788.915	434.651	365.645
P78318	Immunoglobulin-binding protein 1	IGBP1	P78318	P78318	IGBP1	Immunoglobulin-binding protein 1	IGBP1_HUMAN	4	420.694		26.6287		28.3607	310.863	181.693	135.671		45.3753	384.671	277.778	91.4941	328.732		81.3838					892.451	30.0772	139.041			342.176		313.347			281.994	35.6758		228.848	572.042	43.8505	731.838	550.128	527.589	418.707	309.148
Q99613	Eukaryotic translation initiation factor 3 subunit C	EIF3C	Q99613	Q99613	EIF3C	Eukaryotic translation initiation factor 3 subunit C	EIF3C_HUMAN	23	1138.33	1094.54	1761.67	2075.4	1661.92	2124.78	1710.89	1761.77	1569.99	2393.47	1856.66	2545.08	1092.77	1935.55	682.35	1789.19	1520.92	981.206	1139.35	1505.28	859.728	1573.65	1048.48	1336.51	1307.47	1274.28	1711.11	2138.47	1472.82	1187.59	2157.6	1940.2	1745.31	1578.62	3059.08	2536.29	2785.34	3539.07	4601.04	3396.37	1892.81
P21810	Biglycan	BGN	P21810	P21810	BGN	Biglycan	PGS1_HUMAN	13	18205.3	9395.71	16111.8	12344	13831.7	17804.1	23371.8	15340.6	17363.7	8206.77	19396.9	11135	13903.3	10584.4	6483.25	10622.1	6833.14	3509.93	11133.3	4435.31	18138.9	11983	6353.25	6226.11	11922.6	13213.4	17973.4	21716.3	9026.93	9429.48	4262.36	10824.2	6593.9	12050.8	29078.7	20583.3	21765.2	23138.2	18198.1	22051.1	31817.5
P68104	Elongation factor 1-alpha 1	EEF1A1	P68104	P68104	EEF1A1	Elongation factor 1-alpha 1	EF1A1_HUMAN	31	1890.41	2148.21	1688.17	1952.44	2358.79	5586.06	3482.83	2431.19	1930.39	2117.19	4550.09	2589.76	2021.46	2988.32	1513.47	2596.02	2228.52	1909.89	2782.35	3597.8	2083.2	2124.65	1774.62	2358.91	2112.46	2405.34	1439.13	2617.47	2355.41	2073.93	5488.24	3060	2758.49	2576.22	3509.79	3096.37	3772.89	3525.81	9796.65	6173.09	5803.62
P32418	Sodium/calcium exchanger 1	SLC8A1	P32418	P32418	SLC8A1	Sodium/calcium exchanger 1	NAC1_HUMAN	2	241.182		418.183	128.843	414.218	834.263		791.437	388.323	376.571	775.863	367.346	239.923	1158.43						454.153	384.898		208.428		485.522	365.015	478.759	91.6306	668.295	511.453	422.696	205.381		452.644			1193		598.47	882.662	920.268
Q86VY4	Testis-specific Y-encoded-like protein 5	TSPYL5	Q86VY4	Q86VY4	TSPYL5	Testis-specific Y-encoded-like protein 5	TSYL5_HUMAN	3	432.126		208.981	368.723	492.762	424.86	930.379	401.955		593.675	141.565	286.017	716.174	328.349	100.649								601.131	80.2948	328.046	237.451	678.321	370.144		346.881	194.635	560.513	198.327	392.259	1189.23	1340.33	809.589	840.43	367.029	398.349	516.582
P49848	Transcription initiation factor TFIID subunit 6	TAF6	P49848	P49848	TAF6	Transcription initiation factor TFIID subunit 6	TAF6_HUMAN	7			213.689	78.3169	168.479	530.95	182.841	250.593	153.194		337.94		230.762	482.864	638.601						465.824		133.417	415.921	115.998	131.587	49.2495	145.535		168.79	361.27		179.537	258.827			347.795	1141.28	395.872	262.778	429.166
P68366	Tubulin alpha-4A chain	TUBA4A	P68366	P68366	TUBA4A	Tubulin alpha-4A chain	TBA4A_HUMAN	6	1672.98	3276.59	320.561	2253.02	2405.58	9052.86	4066.26	3141.52	3689.81	3695.32	8293.29	3504.03	2251.54	6129.46	1330.45	6841.3	4313.34	4223.04	3500.41	9122.98	2265.81	2328.09	2387.26	2943.48	2941.89	2658.25	2712.16	1833.51	4180.51	2785.59	6578.9	3795.23	962.17	3680.52	2773.97	3443.65	5733.71	3873.44	20453.5	6169.05	8873.12
P17987	T-complex protein 1 subunit alpha	TCP1	P17987	P17987	TCP1	T-complex protein 1 subunit alpha	TCPA_HUMAN	27	1822.77	1227.16	1140.17	1899.78	1867.28	3558.78	2350.4	2215.83	1961.81	1678.9	3566.83	1986.14	1798.34	1962.24	738.664	1706.6	977.348	1411.81	1959.14	1949.16	1149.05	459.253	1407.46	888.073	1462.67	1501.46	1681.33	2369.82	1905.1	1779.33	2981	1487.3	1631.08	1772.18	2501.01	2114.9	3992.95	2858.59	5386.18	3685.57	4191.55
O00161	Synaptosomal-associated protein 23	SNAP23	O00161	O00161	SNAP23	Synaptosomal-associated protein 23	SNP23_HUMAN	4	155.531		82.5389		90.7885	188.262		377.168					660.657		536.563	743.116					359.715	346.806	209.05	790.014	411.9	123.277	344.966	155.948			544.801	267.045	342.964	354.269	816.09			856.799	812.776	350.451
P50150	Guanine nucleotide-binding protein G(I)/G(S)/G(O) subunit gamma-4	GNG4	P50150	P50150	GNG4	Guanine nucleotide-binding protein G(I)/G(S)/G(O) subunit gamma-4	GBG4_HUMAN	2	227.256	242.31	466.252	71.7796	159.24	1069.88	180.08	432.045	614.82	476.027	755.102	1161.02	99.1572	2285.19	176.447	121.653			238.408	987.378			103.697	878.157	1095.17	200.534	2317.13	77.1954	1269.51	1047.62	592.628	198.775		626.588	351.119		1202.95	319.796	1426.63	2212.25	2065.94
P18583	Protein SON	SON	P18583	P18583	SON	Protein SON	SON_HUMAN	13	356.909	8.4091	200.198	217.522	375.831	345.252	229.452	623.312	656.56	854.658	437.049	279.741	439.425	349.617		695.483			414.507		209.104		369.29	264.553	306.477	158.205	525.662	206.199	536.808	567.77	583.248	247.989	340.703	385.712	638.675	1176.04	950.753	645.89	893.782	507.828	640.404
P60866	40S ribosomal protein S20	RPS20	P60866	P60866	RPS20	40S ribosomal protein S20	RS20_HUMAN	5	811.83	258.955	336.364	694.152	470.238	12.739	698.56	452.178	502.797	576.571	940.171	306.186	1449.06	1203.45	765.25	585.387			2099.91	737.679	566.443	359.105	937.069	782.05	520.61	735.917	228.535	641.961	1277.05	622.387	1244.44	622.117	708.817	714.451	1148.97	960.082	2913.65	1093.68	1243.13	1728.36	1025.3
O15075	Serine/threonine-protein kinase DCLK1	DCLK1	O15075	O15075	DCLK1	Serine/threonine-protein kinase DCLK1	DCLK1_HUMAN	4	306.78			183.391	105.351	137.93	218.95	135.758		131.538	154.149	198.04	77.9314	59.4714		395.96					242.686		140.825	125.698		168.575	182.817	537.923		64.1552	81.3711	110.79	127.064	176.689	757.411	402.951	370.718	634.016	45.984	96.7372	195.169
P33993	DNA replication licensing factor MCM7	MCM7	P33993	P33993	MCM7	DNA replication licensing factor MCM7	MCM7_HUMAN	16	466.52	1719.58	458.192	522.424	696.401	2446.91	1828.66	1321.22	230.162	1152.18	2284.58	841.718	606.855	732.175	324.513	771.742				518.88	653.966		314.091	1428.42	80.3099	764.098	641.515	251.094	1034.83	410.919	740.072	1166.21	453.442	857.299	1309.38	1480.88	3184.11	1435.52	1758.62	2063.52	925.841
P38159	RNA-binding motif protein, X chromosome	RBMX	P38159	P38159	RBMX	RNA-binding motif protein, X chromosome	RBMX_HUMAN	11	982.036	686.548	2377.08	911.976	788.842	1891.01	693.453	1071.61	707.01	850.416	2770.58	959.879	1060.24	2645.59	731.063	679.416	886.516	583.352	1015.82	131.496	1003.42	1154.26	1258.78	1451.12	1181.46	1077.62	704.975	816.397	1273.89	1597.42	4797.09	1078.49	1150.17	1241.49	788.808	1358.96	1815.34	939.258	8768.59	2651.35	1487.64
Q9Y5U9	Immediate early response 3-interacting protein 1	IER3IP1	Q9Y5U9	Q9Y5U9	IER3IP1	Immediate early response 3-interacting protein 1	IR3IP_HUMAN	1		483.592	309.601	321.207	207.54	1623.15	253.587	420.758			750.089	352.29		1408.2						1394.07	484.31	768.303	306.698	256.638	785.418	465.718				860.453	1633.09		607.349	684.603			251.877		3174.94	1192.57	1030.55
Q96AE4	Far upstream element-binding protein 1	FUBP1	Q96AE4	Q96AE4	FUBP1	Far upstream element-binding protein 1	FUBP1_HUMAN	12	153.989	191.205	282.618	153.305	390.259	934.671	455.165	197.62	303.197	187.19	324.498	314.657	248.861	747.107	416.337	242.682			306.34		508.328	304.998	356.353	486.191	240.196	413.106		425.196	309.998	303.702	343.517	258.434	159.171	343.41	161.514		398.018	295.827	842.475	1075.47	1485.57
Q00341	Vigilin	HDLBP	Q00341	Q00341	HDLBP	Vigilin	VIGLN_HUMAN	41	551.446	592.106	724.692	398.264	475.4	487.87	1015.61	649.01	448.588	687.509	833.771	863.318	558.624	483.188	1206.59	856.456	805.816	709.189	813.218	363.577	871.231	886.533	1098.13	852.301	882.008	790.817	638.511	845.424	462.517	325.175	519.117	842.887	512.56	698.529	2136.65	1281.95	1297.77	1679.04	1653.99	1377.83	701.652
P26196	Probable ATP-dependent RNA helicase DDX6	DDX6	P26196	P26196	DDX6	Probable ATP-dependent RNA helicase DDX6	DDX6_HUMAN	14	647.94	1843.83	819.908	559.814	1839.97	5617.3	2835.56	1709.4	3717.67	1505.09	3964.53	2297.73	2203.9	2670.94	447.255	1309.45	565.743	485.224	1355.21	2405.84	1016.2	2096.44	695.501	571.817	1302.07	1820.15	3902.41	1434.9	2006.42	3782.77	3121.4	1114.11	1894.84	1926.1	4135.9	1522.66	5140.99	2339.58	6666.38	3818.89	4314.17
P23396	40S ribosomal protein S3	RPS3	P23396	P23396	RPS3	40S ribosomal protein S3	RS3_HUMAN	19	1034.87	420.015	1035.03	1075.24	736.569	5815.24	1005.68	1808.72	486.999	767.841	3495.97	803.504	1172.36	3104.5	892.221	1830.72	1115.85	367.124	869.041	1024.28	890.488	1174.8	1249.57	475.421	305.873	924.277	2082.14	1185.5	883.789	1963.97	2089.44	450.381	1050.44	1320.84	700.188	666.702	1486.44	929.444	7784.5	4510.49	3316.49
P12109	Collagen alpha-1(VI) chain	COL6A1	P12109	P12109	COL6A1	Collagen alpha-1(VI) chain	CO6A1_HUMAN	36	8880.22	7264.57	6581.66	5336.96	5205.01	7316.06	10126.2	5014.75	3452.41	7103.31	4255.09	2783.95	6884.58	4048.89	4986.15	4122.2	4892.32	7085.68	6505.13	3407.85	5186.74	2774.52	3940.84	4008.9	5487.84	4824.47	9403.38	12140.1	5088.33	4388.27	3299.98	4891.81	4103.46	5599.75	13350.8	9789.6	8984.2	13995.7	12879.1	8737.25	14544.1
P27635	60S ribosomal protein L10	RPL10	P27635	P27635	RPL10	60S ribosomal protein L10	RL10_HUMAN	10	226.832		192.844	172.743	301.591	654.485	315.683	662.038		183.511	487.927	721.809	180.532	387.847	100.683	218.451					357.131		393.369	451.894	305.63	417.834	220.691	490.883	331.155	647.25	847.794	242.911	668.128	391.602	232.259	617.341	189.16	318.618	2702.86	1097.25	662.046
P59768	Guanine nucleotide-binding protein G(I)/G(S)/G(O) subunit gamma-2	GNG2	P59768	P59768	GNG2	Guanine nucleotide-binding protein G(I)/G(S)/G(O) subunit gamma-2	GBG2_HUMAN	2	480.254	135.211	537.475	184.085	117.439	43.8104	239.122	220.712	68.6662	97.8225	268.333	93.9972	318.249	722.751	194.778	92.2839			140.176	1010.02	130.463	411.316	285.556	164.005	183.19	177.283	528.795	73.118	100.597	112.079	402.143	173.31	48.5644	250.181	291.763			160.602	1224.57	448.304	532.311
Q9BSK0	MARVEL domain-containing protein 1	MARVELD1	Q9BSK0	Q9BSK0	MARVELD1	MARVEL domain-containing protein 1	MALD1_HUMAN	1	393.058		660.251	382.859		792.086	551.487	361.69		214.846	1764.19		751.115	1313.21						1107.56	540.278		538.932		351.047	720.844	214.734	422.617	535.912	357.79	898.351	200.459	333.993	609.423			791.301		1759.49	1320.44	1314.47
P05388	60S acidic ribosomal protein P0	RPLP0	P05388	P05388	RPLP0	60S acidic ribosomal protein P0	RLA0_HUMAN	13	2837.99	1859.73	2189.18	4310.91	4934.32	10979.7	6657.88	7835.59	2372.25	5427.73	9516.48	5443.53	6112.74	4169.91	1808.47	3717.71	2825.63	2250.53	3131.87	2200.26	2567.96	5207.28	3574.76	1254.57	4334.59	4219.66	7108.16	8183.13	3549.87	3987.2	4961.75	2736.23	4409.77	4444.77	8711.06	4744.2	8208.27	11472.9	13551.8	11695.3	8279.6
Q9BY42	Replication termination factor 2	RTF2	Q9BY42	Q9BY42	RTF2	Replication termination factor 2	RTF2_HUMAN	2	42.0174			171.507	154.208	290.294	50.1817	138.122	354.597	212.4	208.992		197.963	202.098		340.366							82.7862					116.243	272.723	207.936	127.794	184.36		186.366	570.879	571.374	676.767	325.285	181.728	250.15	233.87
P33992	DNA replication licensing factor MCM5	MCM5	P33992	P33992	MCM5	DNA replication licensing factor MCM5	MCM5_HUMAN	15	980.613	553.29	830.431	537.582	662.737	1988.51	2150.43	1627.02	628.641	1292.62	1385.71	1509.18	440.421	804.471	336.875	1052.54	399.032	842.575	669.794	863.166	998.351		551.363	562.019	819.119	731.842	597.544	732.222	1474.82	395.709	976.848	795.638	340.946	891.627	1136.05	1706.94	2949.44	2043.11	2500.94	1928.64	1257.9
P51911	Calponin-1	CNN1	P51911	P51911	CNN1	Calponin-1	CNN1_HUMAN	4	412.628	403.593	404.645			1071.26	537.064	745.817	759.853		1236.35	984.607	333.641	687.636		308.902	308.888		859.666	1320.7	326.88	1869.87	310.793	286.804		282.044	1366.69	538.346		317.522		240.057		663.093	1529.12	788.614	2820.58	791.489	1034.16	1145.32	1971.85
P25205	DNA replication licensing factor MCM3	MCM3	P25205	P25205	MCM3	DNA replication licensing factor MCM3	MCM3_HUMAN	16	528.308	133.877	663.041	454.8	418.172	873.426	1817.61	1427.87	219.172	841.574	993.157	532.798	404.808	357.151	253.25	845.904	975.276	561.507	182.198	249.914		295.775	388.186	404.299	385.761	241.834	888.862	879.015	748.364	452.266	295.797	850.711	248.015	587.897	1107.09	1374.34	1824.35	2376.22	438.738	1218.93	629.133
P54652	Heat shock-related 70 kDa protein 2	HSPA2	P54652	P54652	HSPA2	Heat shock-related 70 kDa protein 2	HSP72_HUMAN	26	3255.94	2497.55	2085.06	5223.52	6298.14	13672.4	5516.36	8671.79	5267.52	4280.3	17910.6	10077.3	6758.31	28998.1	2489.79	5876.33	4836.37	2945.01	1872.31	10590.6	1639.09	2699.82	2850.71	2600.33	3703.17	3513.21	7075.63	4396.6	4065.07	7511.9	15145.7	3865.82	9506.56	6596.88	5527.29	2187.01	9199.8	5783.14	39435	20382.9	18145.3
Q9UL26	Ras-related protein Rab-22A	RAB22A	Q9UL26	Q9UL26	RAB22A	Ras-related protein Rab-22A	RB22A_HUMAN	5			298.729	350.267		676.133	380.615	526.406		178.801	825.453		163.546	1348.33		2509.6		1814.98	2122.39		83.5279		206.615		224.447	465.369	837.947	158.937		214.976		279.589	326.576	666.344	1492.73		1605.92		1685.83	961.634	1543.37
Q969M3	Protein YIPF5	YIPF5	Q969M3	Q969M3	YIPF5	Protein YIPF5	YIPF5_HUMAN	2	226.766	157.014	266.811	205.162	178.854	712.227	158.312	220.953		119.449	750.331		563.921	858.146	251.08	205.834			324.297	393.692	240.501		195.249	239.068	373.316	416.278	153.417	257.052	385.727	656.92	742.412	108.017	231.987	342.6	175.002	193.933	435.65		1485.85	969.532	1248.25
Q9NPA8	Transcription and mRNA export factor ENY2	ENY2	Q9NPA8	Q9NPA8	ENY2	Transcription and mRNA export factor ENY2	ENY2_HUMAN	2	387.031		390.553		411.79	1158.75		657.233			908.724	312.292	215.482	2339.6					259.554	1040.8			413.513	288.844			2441.58	482.959		666.117	904.471	408.349	781.538	761.535			1336.17		1920.22	1399.87	2037.07
O43639	Cytoplasmic protein NCK2	NCK2	O43639	O43639	NCK2	Cytoplasmic protein NCK2	NCK2_HUMAN	2	224.075				282.841	408.041	676.776	273.68	202.653		672.394		586.826	890.115		491.081			380.935			544.455			257.787		560.468	488.696	492.884	238.872	331.059	308.546	234.776	427.348	1601.38	442.872	1151.13	1342.34	868.934	558.32	615.489
P11940	Polyadenylate-binding protein 1	PABPC1	P11940	P11940	PABPC1	Polyadenylate-binding protein 1	PABP1_HUMAN	25	775.777	583.006	1307.79	767.561	615.519	796.871	1032.34	896.159	991.865	755.936	810.87	1386.03	885.578	604.449	1035.7	705.506	1164.44	900.914	712.098	735.989	458.354	913.124	496.256	584.515	455.393	427.904	1373.87	684.937	695.146	784.724	1087.49	546.235	847.81	812.733	1801.13	1218.28	1519.22	1737.04	3534.59	1604.99	1204.85
Q9Y2G5	GDP-fucose protein O-fucosyltransferase 2	POFUT2	Q9Y2G5	Q9Y2G5	POFUT2	GDP-fucose protein O-fucosyltransferase 2	OFUT2_HUMAN	5	150.18		182.977	285.44	178.73	104.058	346.654	219.899	178.931	214.823	288.353	332.826	112.915										254.267			239.128	203.055	162.959	380.241	322.891		319.817	148.608	231.338	200.657	241.599	671.176	246.134	1377.35	356.426
Q16643	Drebrin	DBN1	Q16643	Q16643	DBN1	Drebrin	DREB_HUMAN	15	325.381	217.721	849.409	954.454	940.074	902.996	949.018	1236.15	252.12	765.907	1100.34	824.549	820.844	369.447	1038.39	655.496	386.201	191.032	802.908	360.357	1016.45	1000.73	1277.07	927.314	513.775	1333.15	858.903	771.201	180.401	549.561	394.01	996.985	815.922	744.796	1520.58	1241.88	1648.33	1385.77	2347.57	2829.06	652.932
P61163	Alpha-centractin	ACTR1A	P61163	P61163	ACTR1A	Alpha-centractin	ACTZ_HUMAN	9	579.048	541.609	523.754	64.3698	490.548	466.548	583.93	190.578	1033.76	370.733	382.679	328.671	417.387	349.035	185.131	879.141			1417.59	341.492	91.8666	328.933	230.887	275.024	66.3743	154.925	270.517	384.647	404.996	370.426	718.45	329.286	131.137	416.241	593.521	2038.55	831.776	392.198	1805.06	618.947	278.967
Q9UP83	Conserved oligomeric Golgi complex subunit 5	COG5	Q9UP83	Q9UP83	COG5	Conserved oligomeric Golgi complex subunit 5	COG5_HUMAN	10	56.0084		13.0662	44.781		107.397	38.556	49.226		49.5846	45.7647	80.0088	78.9871										30.5905	63.0756		314.272	59.9805	44.9592		192.458	78.3481	67.0176		78.5601	106.798	73.9671	451.653	83.0535	364.611	105.724	55.4576
P58107	Epiplakin	EPPK1	P58107	P58107	EPPK1	Epiplakin	EPIPL_HUMAN	15	74.2767		58.0855	177.888	300.627	956.2	821.916	173.116	323.749	474.499	304.874	604.881	278.69	191.124	308.73	29.6603		900.607	24.022	530.112		128.851	232.119	94.3823	254.099	265.994	68.577	151.933		373.258	350.752	290.982	73.2353	304.043		1419.46	662.027	277.361	799.245	395.594	610.904
Q15742	NGFI-A-binding protein 2	NAB2	Q15742	Q15742	NAB2	NGFI-A-binding protein 2	NAB2_HUMAN	1	1162.15		565.551	452.701	730.885	1069.88	1332.1	671.357	1406.87	733.241	1104.74	1222.95	700.472	778.642		1279.07			1043.46			826.766	539.718	1424.64	425.294	530.176	915.529	759.969	992.285	561.134	734.373	863.32	357.635	858.7	2567.89	1576.79	2869.7	2421.33	906.272	1117.93	2300.56
P52292	Importin subunit alpha-1	KPNA2	P52292	P52292	KPNA2	Importin subunit alpha-1	IMA1_HUMAN	7	589.245	395.517	698.787	699.413	600.066	1205.42	686.412	1107.81	478.703	1237.97	1443.57	680.066	604.703	1418.91	257.343	539.039	678.12	345.328	401.61	135.995	368.609	634.48	323.165	468.004	902.884	623.223	747.979	572.304	827.247	696.304	848.661	493.553	613.957	676.497	1212.53	1772.76	2225.78	961.365	1873.27	1952.95	942.519
P52272	Heterogeneous nuclear ribonucleoprotein M	HNRNPM	P52272	P52272	HNRNPM	Heterogeneous nuclear ribonucleoprotein M	HNRPM_HUMAN	38	1206.76	1284.74	1197.29	924.244	1172.96	3914.18	4775.53	1174.66	1438.95	1327.15	1933.5	1176.15	969.61	1883.91	618.937	1281.75	2319.1	1289.15	1621.62	3219.53	1153.14	2071.06	1370.63	1652.07	1100.16	1237.93	1066.17	1418.64	1849.12	1405.53	4006.75	1660.28	1087.8	1691.18	2871.78	1742.7	3358.57	2749.62	8690.5	3083.84	5504.13
Q15063	Periostin	POSTN	Q15063	Q15063	POSTN	Periostin	POSTN_HUMAN	14	693.666	947.917	483.287	1314.41	1294.66	3019.07	1675.7	1896.17	1371.97	938.476	618.131	1291.61	389.557	1184.41	858.687	878.732	709.322	502.655	1957.24	899.058	1036.24	1888	886.75	204.569	828.54	3176.96	1264.82	1575.3	651.353	347.678	326.084	579.722	546.088	1098.09	1090.78	1129.43	2953.11	789.869	1840.6	1877.39	8527.79
Q15113	Procollagen C-endopeptidase enhancer 1	PCOLCE	Q15113	Q15113	PCOLCE	Procollagen C-endopeptidase enhancer 1	PCOC1_HUMAN	13	1815.46	752.811	1321.79	1877.98	1708.09	1295.6	1909.34	2048.79	789.118	1370.69	1834.97	707.243	1318.12	1574.84	770.937	926.285	869.655	671.823	781.896	926.518	685.583	338.936	1109.07	501.934	1285.55	1277.22	1894.63	2954.9	1865.99	958.01	1076.61	1534.02	1049.2	1266.78	3194.94	1455.77	2380.17	2915.67	4429.51	3809.14	2850.82
P49411	Elongation factor Tu, mitochondrial	TUFM	P49411	P49411	TUFM	Elongation factor Tu, mitochondrial	EFTU_HUMAN	30	574.97	3025.95	1220.59	401.8	659.811	4882.95	437.942	1216.27	637.448	438.849	1532.72	645.701	981.027	11837.4	396.567	1233.69	2205.9	1692.94	544.495	1768.22	1237.53	1273.26	713.279	427.391	3063.99	2331.95	756.525	817.969	1792.24	596.703	6060.13	569.081	2258.27	1764.65	519.132	454.045	2626.6	467.939	11964.4	6816.28	6568.44
Q9UIL1	Short coiled-coil protein	SCOC	Q9UIL1	Q9UIL1	SCOC	Short coiled-coil protein	SCOC_HUMAN	1	503.133			142.219	279.979	194.917	390.836	160.703		293.544		233.205	247.912	78.2394	247.652				346.789		234.895		243.603	557.393	144.051	182.117	195.586	794.987	292.578	154.729	87.581	346.076		276.205	1339.01	605.766	392.581	1325.05		142.385	148.887
Q99715	Collagen alpha-1(XII) chain	COL12A1	Q99715	Q99715	COL12A1	Collagen alpha-1(XII) chain	COCA1_HUMAN	75	2812.73	1938.26	2199.47	1635.85	3066.01	9545.68	4836.88	2653.01	1621.54	1634.47	2286.06	1934.05	3513.51	2846.49	1028.33	1224.74	1943.73	891.796	1677.77	978.424	2746.78	1034.03	1858.15	598.154	2154.19	2901.34	4501.32	4102.3	2287.26	3227.4	1915.28	1192.24	2361.16	2459.04	5967.61	1990.39	7024.75	2713.06	7348.91	5914.37	10115.4
P12111	Collagen alpha-3(VI) chain	COL6A3	P12111	P12111	COL6A3	Collagen alpha-3(VI) chain	CO6A3_HUMAN	118	5274.59	2163.39	3352.98	2588.76	2943.57	7109.1	3191.46	2654.81	1646.7	1569.81	3227.65	1886.35	2471.86	4483.61	1346.88	1398.2	821.684	697.913	2501.74	2210.19	2438.53	1432.76	2096.24	1405.61	4571	3505.5	2461.43	9551.71	1848.24	2099.87	5385.62	2021.85	3099.6	2892.7	4543.85	2029.35	3399.14	3462.96	16817.9	8319.44	9882.84
P12110	Collagen alpha-2(VI) chain	COL6A2	P12110	P12110	COL6A2	Collagen alpha-2(VI) chain	CO6A2_HUMAN	30	2714.42	938.215	2087.21	889.052	665.959	2237.36	1902.59	1299.59	414.427	626.833	1653.15	948.95	1399.71	1271.63	1463.55	1092.66	1575.98	1131.06	2332.36	3568.41	2364.35	932.883	1643.86	1183.49	1254.75	2196.21	2000.97	4265.72	1835.84	1186.02	2232.43	722.946	624.641	1595.67	2744.89	2088.81	2753.16	2674.79	6369.8	3664.73	6695.52
Q9Y6A9	Signal peptidase complex subunit 1	SPCS1	Q9Y6A9	Q9Y6A9	SPCS1	Signal peptidase complex subunit 1	SPCS1_HUMAN	3	109.187	212.037	376.421	177.743	299.149	501.635	457.936	260.615	94.6604	100.254	300.538	45.3274	197.246	364.273	367.121	143.465	85.0696		238.042				124.901	227.74	160.011	329.517	208.453		99.976	448.925	198.957	109.362	257.403	231.999	141.297	159.042		108.68	1804.42	565.934	610.445
Q86UU1	Pleckstrin homology-like domain family B member 1	PHLDB1	Q86UU1	Q86UU1	PHLDB1	Pleckstrin homology-like domain family B member 1	PHLB1_HUMAN	17	316.103		218.236	230.065	245.412	475.332	230.432	293.168	642.798	209.733	533.573	239.428	315.638	343.596	312.388	427.272	543.039	955.779	161.248	484.307	168.095	281.625	259.504	219.35	209.158	131.631	467.951	230.236	243.562	312.015	251.819	104.567	210.724	320.868	605.934	543.836	714.025	438.229	1386.94	629.892	1251.2
Q96QG7	Myotubularin-related protein 9	MTMR9	Q96QG7	Q96QG7	MTMR9	Myotubularin-related protein 9	MTMR9_HUMAN	3	124.016	181.445		150.2		635.877	76.5091	871.556				989.614	99.9458	157.025		607.295		196.734					98.1109		116.042				139.814	83.6087	305.228	162.263	85.3279	282.256	507.715	249.437	244.408	248.751	1806.37	1111.54	744.294
P38432	Coilin	COIL	P38432	P38432	COIL	Coilin	COIL_HUMAN	2	620.962	335.404	275.734	706.333	710.42	1034.23	870.952	971.146	914.162	1209.27	1227.71	887.44	841.317	656.865		2072.19	435.021	528.103	895.297	135.218	461.341		685.525	187.107	617.012	423.116	1562	992.681	1064.42	814.448	748.57	800.05	442.927	778.289	2306.5	2410.96	3385.14	2329.91	849.018	1630.48	1231.07
P78559	Microtubule-associated protein 1A	MAP1A	P78559	P78559	MAP1A	Microtubule-associated protein 1A	MAP1A_HUMAN	6	108.679		61.8952	141.358	98.8951	53.0666	108.657	215.538		172.83	103.209		145.557			107.635							173.553		118.578	193.939	169.606	144.72	116.068	110.397	60.4043	142.855	91.1669	125.648	418.329	187.982	365.285	427.83	476.392	198.989	222.349
Q15582	Transforming growth factor-beta-induced protein ig-h3	TGFBI	Q15582	Q15582	TGFBI	Transforming growth factor-beta-induced protein ig-h3	BGH3_HUMAN	28	3534.43	5891.4	6857.03	12146	12267.4	16816.7	20415.2	14694.7	7956.67	15533.5	10753.6	8690.52	7403.57	2936.69	1420.45	10497.3	8095.28	7500.1	10406.5	2564.29	6105.36	1921.33	1923.73	536.333	1881.29	4566.4	22489.3	5440.25	9872.97	6169.06	2097.86	9948.14	3124.26	7953.26	24558.8	29802.1	25107.7	19302.7	15816.4	19941.6	12222.8
Q32P28	Prolyl 3-hydroxylase 1	P3H1	Q32P28	Q32P28	P3H1	Prolyl 3-hydroxylase 1	P3H1_HUMAN	15	2203.05	336.746	296.414	1156.97	671.53	149.723	1425.78	1453.5	2677.47	1074.67	486.414	253.882	1091.51	332.954	1414.21	335.994	2715.27	829.797	668.974	653.987	348.87	293.523	408.685	299.013	430.822	342.914	469.898	642.671	962.102	1046.08	262.841	420.58	783.175	816.364	1155.51	4060.9	4212.39	2506.42	1814.6	508.33	831.254
Q9UH62	Armadillo repeat-containing X-linked protein 3	ARMCX3	Q9UH62	Q9UH62	ARMCX3	Armadillo repeat-containing X-linked protein 3	ARMX3_HUMAN	13	59.6294			202.953	78.6276	611.016	393.502	29.7945		43.4159	394.252	199.681	164.551	145.409		288.548	1880.76			233.982	120.749		337.795	69.6011	193.736	135.089	901.123	226.557		464.709	376.284	142.06	363.121	322.278	920.595		1536.18	656.671	964.546	540.864	490.829
Q9BVA1	Tubulin beta-2B chain	TUBB2B	Q9BVA1	Q9BVA1	TUBB2B	Tubulin beta-2B chain	TBB2B_HUMAN	7	303.51	336.596	260.289	1069.51	440.734	2969.25	520.367	1111.84		436.337	4141.48	530.814	716.482	2069.98	436.704	598.957		182.96	813.678	830.006	413.414		789.24	670.433	960.499	351.925	794.892	901.28		664.682	3924.18	231.399	1069.05	984.155	490.485	474.683	597.623	232.911	9410.71	4517.5	3209.17
Q13610	Periodic tryptophan protein 1 homolog	PWP1	Q13610	Q13610	PWP1	Periodic tryptophan protein 1 homolog	PWP1_HUMAN	4	84.0244	49.5231	70.7952		279.468	274.059	305.234	78.5746	352.822	709.816	349.447	207.872	242.104		100.622				44.8077	269.559			111.32	451.376	186.13	52.95	153.874	85.801		364.774	71.1054	67.7795		206.827	706.065	445.57		928.975	512.12	534.576	320.342
Q8WX93	Palladin	PALLD	Q8WX93	Q8WX93	PALLD	Palladin	PALLD_HUMAN	23	377.865	581.955	594.104	500.778	364.018	2984.27	629.946	613.498	1056.82	318.259	1935.31	907.669	445.142	1269.97	302.931	1960.12			627.074	1565.16	432.937	638.297	198.496	654.507	934.183	306.431	1330.24	591.511	946.724	836.294	1786.03	530.083	216.704	852.818	832.004	580.49	1302.96	865.069	5342.51	3585.83	4164.46
P24821	Tenascin	TNC	P24821	P24821	TNC	Tenascin	TENA_HUMAN	51	1534.99	1266.2	2528.66	2539.5	3687.67	7332.54	5307.98	3453.09	1798.39	2433.3	8350.93	3033.51	1468.53	7323.85	1159.42	2569.74	1456.02	2296.48	998.958	2856.21	3935.1	3834.26	2036.47	360.29	1576.2	4008.17	6523.73	1540.31	1845.8	2104.52	3355.18	4341.16	2479.55	3070.81	3263.09	3823.3	6705.22	3974.9	14469.6	16470.8	11380.4
Q9UNL2	Translocon-associated protein subunit gamma	SSR3	Q9UNL2	Q9UNL2	SSR3	Translocon-associated protein subunit gamma	SSRG_HUMAN	1		652.987		692.645		2320		407.12	693.732		510.755	592.203		3345.71	681.726				402.557	936.344	402.442	975.798	506.773	476.911	934.42	414.912	426.676		364.563	606.538	2490.03		576.206	882.32			258.776		6455.28	1896.07	1477.7
Q15417	Calponin-3	CNN3	Q15417	Q15417	CNN3	Calponin-3	CNN3_HUMAN	7	460.937	713.098	1040.36	561.089	966.697	2772.05	1546.94	1224.35	1106.89	969.583	3955.28	894.544	1590.7	2592.18	370.401	1941.11	1376.27	2785.44	1882.77	514.463	255.378	1432.99	304.614	430.387	1086.49	805.822	1524.66	978.12	1737.1	816.483	3233.4	900.207	363.758	1307.11	4573.1	3225.36	3655.51	3506.22	4198.06	4064.49	3219.75
Q16877	6-phosphofructo-2-kinase/fructose-2,6-bisphosphatase 4	PFKFB4	Q16877	Q16877	PFKFB4	6-phosphofructo-2-kinase/fructose-2,6-bisphosphatase 4	F264_HUMAN	1	2439.45			1173.35	1361.46	2700.96	1453.81	2689.6	1187.15	1095.28	4147.45	901.123	1833.87	3519.71		1105.2			1608.97	707.54	1130.78		1144.1	961.806	988.753	1965.65	646.208	1661.7	1047.76	890.598	1825.59	875.687	1111.56	1562.04	2836.4	1219.38	3450.33	2700.76	9075.2	6291.02	6483.73
P55290	Cadherin-13	CDH13	P55290	P55290	CDH13	Cadherin-13	CAD13_HUMAN	5	451.685	225.04		274.995	432.556	235.944	229.477	270.518	609.88			232.44	267.626			365.106			403.159	291.434	209.832	457.493		142.183	287.221	199.593	503.96	603.304	308.189	328.746	75.6823	226.218	89.5629	308.874	1033.07	1727.15	1572.58	586.385	384.998	378.032	731.436
Q86VM9	Zinc finger CCCH domain-containing protein 18	ZC3H18	Q86VM9	Q86VM9	ZC3H18	Zinc finger CCCH domain-containing protein 18	ZCH18_HUMAN	8	88.2659	196.993	300.6	65.4613	221.208	253.768	62.4183	157.458	141.235	646.139	339.394	224.145	338.088	152.232		184.41							147.071	194.017	96.1949		248.12	111.943			252.501	565.288	139.141	222.874	1060.36	1342.61		901.8	312.917	288.359	203.122
Q15154	Pericentriolar material 1 protein	PCM1	Q15154	Q15154	PCM1	Pericentriolar material 1 protein	PCM1_HUMAN	11	71.2784			97.2858		78.5392	166.232	164.387		74.8606	90.9171	166.273	91.3606	78.2313		132.323							139.993		93.4864	64.136	71.6849	56.0935		69.157	158.299		37.9753	100.132	345.803	380.661	466.123	180.579	309.588	209.702	265.922
Q8NFZ8	Cell adhesion molecule 4	CADM4	Q8NFZ8	Q8NFZ8	CADM4	Cell adhesion molecule 4	CADM4_HUMAN	5	89.1004		67.5715	76.6295	66.9149		38.7724	49.9443		52.6911	353.063	550.652	56.5365			27.8558					68.5923	285.168	86.8814		78.9648	104.516	34.2352			44.8818	329.411	71.1153	58.0034	123.405		56.7625		60.6764	1200.69	369.21	361.97
P62888	60S ribosomal protein L30	RPL30	P62888	P62888	RPL30	60S ribosomal protein L30	RL30_HUMAN	6	326.392		515.639	580.541	783.264	1644.86	340.564	601.442	712.766	773.348	1052.87	947.529	390.844	2100.49	515.771	439.283		599.052	388.838	965.205	599.604	392.217	407.071	435.037	549.698	405.96	251.716	217.71	974.866	591.384	1245.95	732.409	264.871	669.264	224.581	196.636	813.8	354.033	9527.89	2398.94	2838.29
Q15438	Cytohesin-1	CYTH1	Q15438	Q15438	CYTH1	Cytohesin-1	CYH1_HUMAN	5	324.923		208.076	3521.2	184.52	6370.34	319.828	1311.79	471.264	308.204	282.368	2482.17	259.011			439.416			503.058				245.774	406.312	274.699			224.072	617.096	1017.91	3802.45	1536.26	916.138	1131.6	311.939	3980.53	3476.22	374.653	1160.81	1158.81	17864.5
[truncated: 5 more columns]
