# Supplementary material for: Autophagy Proteins and clinical data reveal the prognosis of polycystic ovary syndrome
Source: BMC Pregnancy Childbirth. 2024 Feb 21;24:152. doi: 10.1186/s12884-024-06273-w (PMC10880238; doi:10.1186/s12884-024-06273-w)
Supplement: Supplementary file 2 — Additional file 2. The functional Enrichment Analysis of DEPs. [file 12884_2024_6273_MOESM2_ESM.xlsx]

## Sheet: Sheet1
The functional Enrichment Analysis of DEPs
GroupID	Category	Term	Description	LogP	Log(q-value)	Genes	Symbols	InTerm_InList
1_Summary	Reactome Gene Sets	R-HSA-8953854	Metabolism of RNA	-25.7052	-21.3607	1453,1653,1656,2521,3183,4670,4691,4849,4904,5093,5094,5393,5511,5700,5719,6124,6128,6134,6143,6155,6156,6175,6187,6188,6203,6205,6206,6208,6224,6230,6232,6627,6631,7536,9045,9188,9785,10171,10189,10236,10914,10946,11260,23020,23398,23450,23524,25904,26986,27316,51202,51639,54888,55226,55651,56902,79171,84991,348995,351,472,4841,6651,6878,7072,7812,8161,9967,10421,11171,51154,55280,1654	CSNK1D,DDX1,DDX6,FUS,HNRNPC,HNRNPM,NCL,CNOT3,YBX1,PCBP1,PCBP2,EXOSC9,PPP1R8,PSMC1,PSMD13,RPL4,RPL6,RPL10,RPL19,RPL27,RPL30,RPLP0,RPS2,RPS3,RPS9,RPS11,RPS12,RPS14,RPS20,RPS25,RPS27,SNRPA1,SNRPC,SF1,RPL14,DDX21,DHX38,RCL1,ALYREF,HNRNPR,PAPOLA,SF3A3,XPOT,SNRNP200,PPWD1,SF3B3,SRRM2,CNOT10,PABPC1,RBMX,DDX47,SF3B6,NSUN2,NAT10,NHP2,PNO1,RBM42,RBM17,NUP43,APP,ATM,NONO,SON,TAF6,TIA1,CSDE1,COIL,THRAP3,CD2B…	73/-
1_Member	Reactome Gene Sets	R-HSA-8953854	Metabolism of RNA	-25.7052	-21.3607	1453,1653,1656,2521,3183,4670,4691,4849,4904,5093,5094,5393,5511,5700,5719,6124,6128,6134,6143,6155,6156,6175,6187,6188,6203,6205,6206,6208,6224,6230,6232,6627,6631,7536,9045,9188,9785,10171,10189,10236,10914,10946,11260,23020,23398,23450,23524,25904,26986,27316,51202,51639,54888,55226,55651,56902,79171,84991,348995	CSNK1D,DDX1,DDX6,FUS,HNRNPC,HNRNPM,NCL,CNOT3,YBX1,PCBP1,PCBP2,EXOSC9,PPP1R8,PSMC1,PSMD13,RPL4,RPL6,RPL10,RPL19,RPL27,RPL30,RPLP0,RPS2,RPS3,RPS9,RPS11,RPS12,RPS14,RPS20,RPS25,RPS27,SNRPA1,SNRPC,SF1,RPL14,DDX21,DHX38,RCL1,ALYREF,HNRNPR,PAPOLA,SF3A3,XPOT,SNRNP200,PPWD1,SF3B3,SRRM2,CNOT10,PABPC1,RBMX,DDX47,SF3B6,NSUN2,NAT10,NHP2,PNO1,RBM42,RBM17,NUP43	59/726
1_Member	GO Biological Processes	GO:0016071	mRNA metabolic process	-14.0967	-11.1994	351,472,1653,3183,4670,4841,4849,4904,5094,5393,5511,6627,6631,6651,6878,7072,7536,7812,8161,9785,9967,10189,10236,10421,10914,10946,11171,23020,23398,23450,23524,25904,26986,27316,51154,51202,51639,54888,55280,79171,84991	APP,ATM,DDX1,HNRNPC,HNRNPM,NONO,CNOT3,YBX1,PCBP2,EXOSC9,PPP1R8,SNRPA1,SNRPC,SON,TAF6,TIA1,SF1,CSDE1,COIL,DHX38,THRAP3,ALYREF,HNRNPR,CD2BP2,PAPOLA,SF3A3,STRAP,SNRNP200,PPWD1,SF3B3,SRRM2,CNOT10,PABPC1,RBMX,MRTO4,DDX47,SF3B6,NSUN2,CWF19L1,RBM42,RBM17	41/648
1_Member	GO Biological Processes	GO:0008380	RNA splicing	-12.7504	-9.96217	1653,2521,3183,4670,4841,4904,5511,6627,6631,6651,7072,7536,8161,9785,9967,10189,10236,10421,10946,11171,23020,23398,23450,23524,26986,27316,51202,51639,55280,79171,84991	DDX1,FUS,HNRNPC,HNRNPM,NONO,YBX1,PPP1R8,SNRPA1,SNRPC,SON,TIA1,SF1,COIL,DHX38,THRAP3,ALYREF,HNRNPR,CD2BP2,SF3A3,STRAP,SNRNP200,PPWD1,SF3B3,SRRM2,PABPC1,RBMX,DDX47,SF3B6,CWF19L1,RBM42,RBM17	31/411
1_Member	Reactome Gene Sets	R-HSA-72163	mRNA Splicing - Major Pathway	-12.1383	-9.40653	2521,3183,4670,4904,5093,5094,5511,6627,6631,7536,9785,10189,10236,10946,23020,23398,23450,23524,27316,51639,79171,84991	FUS,HNRNPC,HNRNPM,YBX1,PCBP1,PCBP2,PPP1R8,SNRPA1,SNRPC,SF1,DHX38,ALYREF,HNRNPR,SF3A3,SNRNP200,PPWD1,SF3B3,SRRM2,RBMX,SF3B6,RBM42,RBM17	22/207
1_Member	Reactome Gene Sets	R-HSA-72172	mRNA Splicing	-11.804	-9.10287	2521,3183,4670,4904,5093,5094,5511,6627,6631,7536,9785,10189,10236,10946,23020,23398,23450,23524,27316,51639,79171,84991	FUS,HNRNPC,HNRNPM,YBX1,PCBP1,PCBP2,PPP1R8,SNRPA1,SNRPC,SF1,DHX38,ALYREF,HNRNPR,SF3A3,SNRNP200,PPWD1,SF3B3,SRRM2,RBMX,SF3B6,RBM42,RBM17	22/215
1_Member	GO Biological Processes	GO:0006397	mRNA processing	-11.4365	-8.77318	351,1653,3183,4670,4841,4904,5511,6627,6631,6651,7072,7536,8161,9785,9967,10189,10236,10421,10914,10946,11171,23020,23398,23450,23524,26986,27316,51202,51639,55280,79171,84991	APP,DDX1,HNRNPC,HNRNPM,NONO,YBX1,PPP1R8,SNRPA1,SNRPC,SON,TIA1,SF1,COIL,DHX38,THRAP3,ALYREF,HNRNPR,CD2BP2,PAPOLA,SF3A3,STRAP,SNRNP200,PPWD1,SF3B3,SRRM2,PABPC1,RBMX,DDX47,SF3B6,CWF19L1,RBM42,RBM17	32/491
1_Member	Reactome Gene Sets	R-HSA-72203	Processing of Capped Intron-Containing Pre-mRNA	-10.9948	-8.38265	2521,3183,4670,4904,5093,5094,5511,6627,6631,7536,9785,10189,10236,10914,10946,23020,23398,23450,23524,27316,51639,79171,84991,348995	FUS,HNRNPC,HNRNPM,YBX1,PCBP1,PCBP2,PPP1R8,SNRPA1,SNRPC,SF1,DHX38,ALYREF,HNRNPR,PAPOLA,SF3A3,SNRNP200,PPWD1,SF3B3,SRRM2,RBMX,SF3B6,RBM42,RBM17,NUP43	24/285
1_Member	GO Biological Processes	GO:0000377	RNA splicing, via transesterification reactions with bulged adenosine as nucleophile	-10.4375	-7.8711	1653,3183,4670,6627,6631,7536,8161,9785,10189,10236,10421,10946,11171,23020,23398,23450,23524,26986,27316,51639,55280,79171,84991	DDX1,HNRNPC,HNRNPM,SNRPA1,SNRPC,SF1,COIL,DHX38,ALYREF,HNRNPR,CD2BP2,SF3A3,STRAP,SNRNP200,PPWD1,SF3B3,SRRM2,PABPC1,RBMX,SF3B6,CWF19L1,RBM42,RBM17	23/277
1_Member	GO Biological Processes	GO:0000398	mRNA splicing, via spliceosome	-10.4375	-7.8711	1653,3183,4670,6627,6631,7536,8161,9785,10189,10236,10421,10946,11171,23020,23398,23450,23524,26986,27316,51639,55280,79171,84991	DDX1,HNRNPC,HNRNPM,SNRPA1,SNRPC,SF1,COIL,DHX38,ALYREF,HNRNPR,CD2BP2,SF3A3,STRAP,SNRNP200,PPWD1,SF3B3,SRRM2,PABPC1,RBMX,SF3B6,CWF19L1,RBM42,RBM17	23/277
1_Member	GO Biological Processes	GO:0000375	RNA splicing, via transesterification reactions	-10.312	-7.75277	1653,3183,4670,6627,6631,7536,8161,9785,10189,10236,10421,10946,11171,23020,23398,23450,23524,26986,27316,51639,55280,79171,84991	DDX1,HNRNPC,HNRNPM,SNRPA1,SNRPC,SF1,COIL,DHX38,ALYREF,HNRNPR,CD2BP2,SF3A3,STRAP,SNRNP200,PPWD1,SF3B3,SRRM2,PABPC1,RBMX,SF3B6,CWF19L1,RBM42,RBM17	23/281
1_Member	WikiPathways	WP411	mRNA processing	-10.1601	-7.61494	1653,2521,3183,4670,4841,4904,5094,6627,9785,10236,10421,10914,10946,23450,27316,84991	DDX1,FUS,HNRNPC,HNRNPM,NONO,YBX1,PCBP2,SNRPA1,DHX38,HNRNPR,CD2BP2,PAPOLA,SF3A3,SF3B3,RBMX,RBM17	16/126
1_Member	CORUM	CORUM:1181	C complex spliceosome	-9.80526	-7.27365	3183,4670,6627,9785,10189,10236,10946,23020,23398,23450,23524,26986,27316	HNRNPC,HNRNPM,SNRPA1,DHX38,ALYREF,HNRNPR,SF3A3,SNRNP200,PPWD1,SF3B3,SRRM2,PABPC1,RBMX	13/79
1_Member	CORUM	CORUM:351	Spliceosome	-8.47702	-6.03012	1654,6627,6631,7536,9785,10189,10421,10946,23020,23398,23450,23524,26986,51639,84991	DDX3X,SNRPA1,SNRPC,SF1,DHX38,ALYREF,CD2BP2,SF3A3,SNRNP200,PPWD1,SF3B3,SRRM2,PABPC1,SF3B6,RBM17	15/141
1_Member	KEGG Pathway	hsa03040	Spliceosome	-5.30872	-3.21658	2521,3183,4670,5093,6627,6631,9785,10189,10946,23020,23450,27316,51639,84991	FUS,HNRNPC,HNRNPM,PCBP1,SNRPA1,SNRPC,DHX38,ALYREF,SF3A3,SNRNP200,SF3B3,RBMX,SF3B6,RBM17	14/216
2_Summary	GO Biological Processes	GO:0043604	amide biosynthetic process	-23.2075	-19.164	31,38,1654,1737,1915,1936,1937,1982,2180,2629,2639,3376,4701,5066,5610,6124,6128,6134,6143,6155,6156,6175,6187,6188,6203,6205,6206,6208,6224,6230,6232,7284,8663,8668,8669,8672,8761,8893,9045,9517,9617,10973,23367,54505,55854,80222,83939,84532,116541,1200,1636,4048,5034,28972,81555,3007,4670,4673,4691,4904,7846,9188,11137,55646,160,163,476,2957,3065,3159,3615,3838,3978,4124,4245,5094,5479,5700,571…	ACACA,ACAT1,DDX3X,DLAT,EEF1A1,EEF1D,EEF1G,EIF4G2,ACSL1,GBA1,GCDH,IARS1,NDUFA7,PAM,EIF2AK2,RPL4,RPL6,RPL10,RPL19,RPL27,RPL30,RPLP0,RPS2,RPS3,RPS9,RPS11,RPS12,RPS14,RPS20,RPS25,RPS27,TUFM,EIF3C,EIF3I,EIF3J,EIF4G3,PABPC4,EIF2B5,RPL14,SPTLC2,MTRF1,ASCC3,LARP1,DHX29,ZC3H15,TARS2,EIF2A,ACSS1,MRPL54,TPP1,ACE,LTA4H,P4HB,SPCS1,YIPF5,H1-3,HNRNPM,NAP1L1,NCL,YBX1,TUBA1A,DDX21,PWP1,LYAR,AP2A1,AP2B1,ATP1A1,GTF…	146/-
2_Member	GO Biological Processes	GO:0043604	amide biosynthetic process	-23.2075	-19.164	31,38,1654,1737,1915,1936,1937,1982,2180,2629,2639,3376,4701,5066,5610,6124,6128,6134,6143,6155,6156,6175,6187,6188,6203,6205,6206,6208,6224,6230,6232,7284,8663,8668,8669,8672,8761,8893,9045,9517,9617,10973,23367,54505,55854,80222,83939,84532,116541	ACACA,ACAT1,DDX3X,DLAT,EEF1A1,EEF1D,EEF1G,EIF4G2,ACSL1,GBA1,GCDH,IARS1,NDUFA7,PAM,EIF2AK2,RPL4,RPL6,RPL10,RPL19,RPL27,RPL30,RPLP0,RPS2,RPS3,RPS9,RPS11,RPS12,RPS14,RPS20,RPS25,RPS27,TUFM,EIF3C,EIF3I,EIF3J,EIF4G3,PABPC4,EIF2B5,RPL14,SPTLC2,MTRF1,ASCC3,LARP1,DHX29,ZC3H15,TARS2,EIF2A,ACSS1,MRPL54	49/546
2_Member	GO Biological Processes	GO:0006518	peptide metabolic process	-22.5715	-18.7041	1200,1636,1654,1915,1936,1937,1982,3376,4048,4701,5034,5066,5610,6124,6128,6134,6143,6155,6156,6175,6187,6188,6203,6205,6206,6208,6224,6230,6232,7284,8663,8668,8669,8672,8761,8893,9045,9617,10973,23367,28972,54505,55854,80222,81555,83939,116541	TPP1,ACE,DDX3X,EEF1A1,EEF1D,EEF1G,EIF4G2,IARS1,LTA4H,NDUFA7,P4HB,PAM,EIF2AK2,RPL4,RPL6,RPL10,RPL19,RPL27,RPL30,RPLP0,RPS2,RPS3,RPS9,RPS11,RPS12,RPS14,RPS20,RPS25,RPS27,TUFM,EIF3C,EIF3I,EIF3J,EIF4G3,PABPC4,EIF2B5,RPL14,MTRF1,ASCC3,LARP1,SPCS1,DHX29,ZC3H15,TARS2,YIPF5,EIF2A,MRPL54	47/515
2_Member	CORUM	CORUM:3055	Nop56p-associated pre-rRNA complex	-21.2497	-17.5072	1915,3007,4670,4673,4691,4904,6124,6128,6134,6143,6155,6156,6175,6187,6203,6205,6206,6208,7284,7846,9045,9188,11137,55646	EEF1A1,H1-3,HNRNPM,NAP1L1,NCL,YBX1,RPL4,RPL6,RPL10,RPL19,RPL27,RPL30,RPLP0,RPS2,RPS9,RPS11,RPS12,RPS14,TUFM,TUBA1A,RPL14,DDX21,PWP1,LYAR	24/104
2_Member	GO Biological Processes	GO:0006412	translation	-20.9672	-17.3217	1654,1915,1936,1937,1982,3376,4701,5610,6124,6128,6134,6143,6155,6156,6175,6187,6188,6203,6205,6206,6208,6224,6230,6232,7284,8663,8668,8669,8672,8761,8893,9045,9617,10973,23367,54505,55854,80222,83939,116541	DDX3X,EEF1A1,EEF1D,EEF1G,EIF4G2,IARS1,NDUFA7,EIF2AK2,RPL4,RPL6,RPL10,RPL19,RPL27,RPL30,RPLP0,RPS2,RPS3,RPS9,RPS11,RPS12,RPS14,RPS20,RPS25,RPS27,TUFM,EIF3C,EIF3I,EIF3J,EIF4G3,PABPC4,EIF2B5,RPL14,MTRF1,ASCC3,LARP1,DHX29,ZC3H15,TARS2,EIF2A,MRPL54	40/393
2_Member	GO Biological Processes	GO:0043043	peptide biosynthetic process	-19.8361	-16.2698	1654,1915,1936,1937,1982,3376,4701,5610,6124,6128,6134,6143,6155,6156,6175,6187,6188,6203,6205,6206,6208,6224,6230,6232,7284,8663,8668,8669,8672,8761,8893,9045,9617,10973,23367,54505,55854,80222,83939,116541	DDX3X,EEF1A1,EEF1D,EEF1G,EIF4G2,IARS1,NDUFA7,EIF2AK2,RPL4,RPL6,RPL10,RPL19,RPL27,RPL30,RPLP0,RPS2,RPS3,RPS9,RPS11,RPS12,RPS14,RPS20,RPS25,RPS27,TUFM,EIF3C,EIF3I,EIF3J,EIF4G3,PABPC4,EIF2B5,RPL14,MTRF1,ASCC3,LARP1,DHX29,ZC3H15,TARS2,EIF2A,MRPL54	40/422
2_Member	Reactome Gene Sets	R-HSA-9824446	Viral Infection Pathways	-17.673	-14.1736	160,163,476,1915,2957,3065,3159,3615,3838,3978,4124,4245,5094,5479,5610,5700,5719,6124,6128,6134,6143,6155,6156,6175,6187,6188,6203,6205,6206,6208,6224,6230,6232,6772,6878,7251,7277,7284,7846,9045,9611,9612,10146,10728,11198,11311,23367,29110,347733,348995	AP2A1,AP2B1,ATP1A1,EEF1A1,GTF2A1,HDAC1,HMGA1,IMPDH2,KPNA2,LIG1,MAN2A1,MGAT1,PCBP2,PPIB,EIF2AK2,PSMC1,PSMD13,RPL4,RPL6,RPL10,RPL19,RPL27,RPL30,RPLP0,RPS2,RPS3,RPS9,RPS11,RPS12,RPS14,RPS20,RPS25,RPS27,STAT1,TAF6,TSG101,TUBA4A,TUFM,TUBA1A,RPL14,NCOR1,NCOR2,G3BP1,PTGES3,SUPT16H,VPS45,LARP1,TBK1,TUBB2B,NUP43	50/767
2_Member	Reactome Gene Sets	R-HSA-72613	Eukaryotic Translation Initiation	-17.2215	-13.877	6124,6128,6134,6143,6155,6156,6175,6187,6188,6203,6205,6206,6208,6224,6230,6232,8663,8668,8669,8893,9045,26986	RPL4,RPL6,RPL10,RPL19,RPL27,RPL30,RPLP0,RPS2,RPS3,RPS9,RPS11,RPS12,RPS14,RPS20,RPS25,RPS27,EIF3C,EIF3I,EIF3J,EIF2B5,RPL14,PABPC1	22/120
2_Member	Reactome Gene Sets	R-HSA-72737	Cap-dependent Translation Initiation	-17.2215	-13.877	6124,6128,6134,6143,6155,6156,6175,6187,6188,6203,6205,6206,6208,6224,6230,6232,8663,8668,8669,8893,9045,26986	RPL4,RPL6,RPL10,RPL19,RPL27,RPL30,RPLP0,RPS2,RPS3,RPS9,RPS11,RPS12,RPS14,RPS20,RPS25,RPS27,EIF3C,EIF3I,EIF3J,EIF2B5,RPL14,PABPC1	22/120
2_Member	Reactome Gene Sets	R-HSA-156842	Eukaryotic Translation Elongation	-17.053	-13.7498	1915,1936,1937,6124,6128,6134,6143,6155,6156,6175,6187,6188,6203,6205,6206,6208,6224,6230,6232,9045	EEF1A1,EEF1D,EEF1G,RPL4,RPL6,RPL10,RPL19,RPL27,RPL30,RPLP0,RPS2,RPS3,RPS9,RPS11,RPS12,RPS14,RPS20,RPS25,RPS27,RPL14	20/94
2_Member	GO Biological Processes	GO:0002181	cytoplasmic translation	-16.9802	-13.7148	6124,6128,6134,6143,6155,6156,6175,6187,6188,6203,6205,6206,6208,6224,6230,6232,8663,8668,8669,9045,54505,55854	RPL4,RPL6,RPL10,RPL19,RPL27,RPL30,RPLP0,RPS2,RPS3,RPS9,RPS11,RPS12,RPS14,RPS20,RPS25,RPS27,EIF3C,EIF3I,EIF3J,RPL14,DHX29,ZC3H15	22/123
2_Member	Reactome Gene Sets	R-HSA-2262752	Cellular responses to stress	-16.9414	-13.7108	213,472,847,1200,1915,2539,3007,3159,3306,4209,5034,5393,5700,5719,6124,6128,6134,6143,6155,6156,6175,6187,6188,6203,6205,6206,6208,6224,6230,6232,6782,7001,7277,7295,7353,7846,8714,9045,9531,9611,9612,10061,10121,10294,10628,10728,22872,26043,347733,348995	ALB,ATM,CAT,TPP1,EEF1A1,G6PD,H1-3,HMGA1,HSPA2,MEF2D,P4HB,EXOSC9,PSMC1,PSMD13,RPL4,RPL6,RPL10,RPL19,RPL27,RPL30,RPLP0,RPS2,RPS3,RPS9,RPS11,RPS12,RPS14,RPS20,RPS25,RPS27,HSPA13,PRDX2,TUBA4A,TXN,UFD1,TUBA1A,ABCC3,RPL14,BAG3,NCOR1,NCOR2,ABCF2,ACTR1A,DNAJA2,TXNIP,PTGES3,SEC31A,UBXN7,TUBB2B,NUP43	50/799
2_Member	Reactome Gene Sets	R-HSA-72766	Translation	-16.864	-13.6656	1915,1936,1937,3376,6124,6128,6134,6143,6155,6156,6175,6187,6188,6203,6205,6206,6208,6224,6230,6232,6747,7284,8663,8668,8669,8893,9045,26986,28972,80222,116541	EEF1A1,EEF1D,EEF1G,IARS1,RPL4,RPL6,RPL10,RPL19,RPL27,RPL30,RPLP0,RPS2,RPS3,RPS9,RPS11,RPS12,RPS14,RPS20,RPS25,RPS27,SSR3,TUFM,EIF3C,EIF3I,EIF3J,EIF2B5,RPL14,PABPC1,SPCS1,TARS2,MRPL54	31/292
2_Member	Reactome Gene Sets	R-HSA-156827	L13a-mediated translational silencing of Ceruloplasmin expression	-16.6757	-13.5262	6124,6128,6134,6143,6155,6156,6175,6187,6188,6203,6205,6206,6208,6224,6230,6232,8663,8668,8669,9045,26986	RPL4,RPL6,RPL10,RPL19,RPL27,RPL30,RPLP0,RPS2,RPS3,RPS9,RPS11,RPS12,RPS14,RPS20,RPS25,RPS27,EIF3C,EIF3I,EIF3J,RPL14,PABPC1	21/112
2_Member	Reactome Gene Sets	R-HSA-8868773	rRNA processing in the nucleus and cytosol	-16.6666	-13.5262	1453,4691,5393,6124,6128,6134,6143,6155,6156,6175,6187,6188,6203,6205,6206,6208,6224,6230,6232,9045,9188,10171,51202,55226,55651,56902	CSNK1D,NCL,EXOSC9,RPL4,RPL6,RPL10,RPL19,RPL27,RPL30,RPLP0,RPS2,RPS3,RPS9,RPS11,RPS12,RPS14,RPS20,RPS25,RPS27,RPL14,DDX21,RCL1,DDX47,NAT10,NHP2,PNO1	26/195
2_Member	Reactome Gene Sets	R-HSA-9675108	Nervous system development	-16.5437	-13.4296	160,163,214,287,1272,1282,1289,1291,1292,1293,1808,4665,5335,5700,5719,6124,6128,6134,6143,6155,6156,6175,6187,6188,6203,6205,6206,6208,6224,6230,6232,6710,7277,7846,8440,9045,9260,10048,26986,51466,55740,347733	AP2A1,AP2B1,ALCAM,ANK2,CNTN1,COL4A1,COL5A1,COL6A1,COL6A2,COL6A3,DPYSL2,NAB2,PLCG1,PSMC1,PSMD13,RPL4,RPL6,RPL10,RPL19,RPL27,RPL30,RPLP0,RPS2,RPS3,RPS9,RPS11,RPS12,RPS14,RPS20,RPS25,RPS27,SPTB,TUBA4A,TUBA1A,NCK2,RPL14,PDLIM7,RANBP9,PABPC1,EVL,ENAH,TUBB2B	42/578
2_Member	Reactome Gene Sets	R-HSA-422475	Axon guidance	-16.4632	-13.3739	160,163,214,287,1272,1282,1289,1291,1292,1293,1808,5335,5700,5719,6124,6128,6134,6143,6155,6156,6175,6187,6188,6203,6205,6206,6208,6224,6230,6232,6710,7277,7846,8440,9045,9260,10048,26986,51466,55740,347733	AP2A1,AP2B1,ALCAM,ANK2,CNTN1,COL4A1,COL5A1,COL6A1,COL6A2,COL6A3,DPYSL2,PLCG1,PSMC1,PSMD13,RPL4,RPL6,RPL10,RPL19,RPL27,RPL30,RPLP0,RPS2,RPS3,RPS9,RPS11,RPS12,RPS14,RPS20,RPS25,RPS27,SPTB,TUBA4A,TUBA1A,NCK2,RPL14,PDLIM7,RANBP9,PABPC1,EVL,ENAH,TUBB2B	41/553
2_Member	Reactome Gene Sets	R-HSA-72689	Formation of a pool of free 40S subunits	-16.3112	-13.2454	6124,6128,6134,6143,6155,6156,6175,6187,6188,6203,6205,6206,6208,6224,6230,6232,8663,8668,8669,9045	RPL4,RPL6,RPL10,RPL19,RPL27,RPL30,RPLP0,RPS2,RPS3,RPS9,RPS11,RPS12,RPS14,RPS20,RPS25,RPS27,EIF3C,EIF3I,EIF3J,RPL14	20/102
2_Member	Reactome Gene Sets	R-HSA-72312	rRNA processing	-16.1224	-13.0789	1453,4691,5393,6124,6128,6134,6143,6155,6156,6175,6187,6188,6203,6205,6206,6208,6224,6230,6232,9045,9188,10171,51202,55226,55651,56902	CSNK1D,NCL,EXOSC9,RPL4,RPL6,RPL10,RPL19,RPL27,RPL30,RPLP0,RPS2,RPS3,RPS9,RPS11,RPS12,RPS14,RPS20,RPS25,RPS27,RPL14,DDX21,RCL1,DDX47,NAT10,NHP2,PNO1	26/205
2_Member	Reactome Gene Sets	R-HSA-71291	Metabolism of amino acids and derivatives	-15.4412	-12.4189	38,549,1152,1428,1737,2639,3376,4706,5700,5719,5831,5832,6124,6128,6134,6143,6155,6156,6175,6187,6188,6203,6205,6206,6208,6224,6230,6232,9045,9061,55526,64087,113675	ACAT1,AUH,CKB,CRYM,DLAT,GCDH,IARS1,NDUFAB1,PSMC1,PSMD13,PYCR1,ALDH18A1,RPL4,RPL6,RPL10,RPL19,RPL27,RPL30,RPLP0,RPS2,RPS3,RPS9,RPS11,RPS12,RPS14,RPS20,RPS25,RPS27,RPL14,PAPSS1,DHTKD1,MCCC2,SDSL	33/376
2_Member	Reactome Gene Sets	R-HSA-72706	GTP hydrolysis and joining of the 60S ribosomal subunit	-15.3969	-12.3948	6124,6128,6134,6143,6155,6156,6175,6187,6188,6203,6205,6206,6208,6224,6230,6232,8663,8668,8669,9045	RPL4,RPL6,RPL10,RPL19,RPL27,RPL30,RPLP0,RPS2,RPS3,RPS9,RPS11,RPS12,RPS14,RPS20,RPS25,RPS27,EIF3C,EIF3I,EIF3J,RPL14	20/113
2_Member	Reactome Gene Sets	R-HSA-6791226	Major pathway of rRNA processing in the nucleolus and cytosol	-15.1519	-12.1691	1453,4691,5393,6124,6128,6134,6143,6155,6156,6175,6187,6188,6203,6205,6206,6208,6224,6230,6232,9045,9188,10171,51202,56902	CSNK1D,NCL,EXOSC9,RPL4,RPL6,RPL10,RPL19,RPL27,RPL30,RPLP0,RPS2,RPS3,RPS9,RPS11,RPS12,RPS14,RPS20,RPS25,RPS27,RPL14,DDX21,RCL1,DDX47,PNO1	24/185
2_Member	Reactome Gene Sets	R-HSA-156902	Peptide chain elongation	-14.9006	-11.9363	1915,6124,6128,6134,6143,6155,6156,6175,6187,6188,6203,6205,6206,6208,6224,6230,6232,9045	EEF1A1,RPL4,RPL6,RPL10,RPL19,RPL27,RPL30,RPLP0,RPS2,RPS3,RPS9,RPS11,RPS12,RPS14,RPS20,RPS25,RPS27,RPL14	18/90
2_Member	CORUM	CORUM:306	Ribosome, cytoplasmic	-14.5747	-11.6281	6124,6128,6134,6143,6155,6156,6175,6187,6188,6203,6205,6206,6208,6224,6230,6232,9045	RPL4,RPL6,RPL10,RPL19,RPL27,RPL30,RPLP0,RPS2,RPS3,RPS9,RPS11,RPS12,RPS14,RPS20,RPS25,RPS27,RPL14	17/80
2_Member	Reactome Gene Sets	R-HSA-975956	Nonsense Mediated Decay (NMD) independent of the Exon Junction Complex (EJC)	-14.3786	-11.4491	6124,6128,6134,6143,6155,6156,6175,6187,6188,6203,6205,6206,6208,6224,6230,6232,9045,26986	RPL4,RPL6,RPL10,RPL19,RPL27,RPL30,RPLP0,RPS2,RPS3,RPS9,RPS11,RPS12,RPS14,RPS20,RPS25,RPS27,RPL14,PABPC1	18/96
2_Member	Reactome Gene Sets	R-HSA-1799339	SRP-dependent cotranslational protein targeting to membrane	-14.2281	-11.3149	6124,6128,6134,6143,6155,6156,6175,6187,6188,6203,6205,6206,6208,6224,6230,6232,6747,9045,28972	RPL4,RPL6,RPL10,RPL19,RPL27,RPL30,RPLP0,RPS2,RPS3,RPS9,RPS11,RPS12,RPS14,RPS20,RPS25,RPS27,SSR3,RPL14,SPCS1	19/113
2_Member	WikiPathways	WP477	Cytoplasmic ribosomal proteins	-13.8407	-10.9586	6124,6128,6134,6143,6155,6156,6175,6187,6188,6203,6205,6206,6208,6224,6230,6232,9045	RPL4,RPL6,RPL10,RPL19,RPL27,RPL30,RPLP0,RPS2,RPS3,RPS9,RPS11,RPS12,RPS14,RPS20,RPS25,RPS27,RPL14	17/88
2_Member	Reactome Gene Sets	R-HSA-2408522	Selenoamino acid metabolism	-13.7995	-10.9321	3376,6124,6128,6134,6143,6155,6156,6175,6187,6188,6203,6205,6206,6208,6224,6230,6232,9045,9061	IARS1,RPL4,RPL6,RPL10,RPL19,RPL27,RPL30,RPLP0,RPS2,RPS3,RPS9,RPS11,RPS12,RPS14,RPS20,RPS25,RPS27,RPL14,PAPSS1	19/119
2_Member	Reactome Gene Sets	R-HSA-192823	Viral mRNA Translation	-13.6695	-10.8164	6124,6128,6134,6143,6155,6156,6175,6187,6188,6203,6205,6206,6208,6224,6230,6232,9045	RPL4,RPL6,RPL10,RPL19,RPL27,RPL30,RPLP0,RPS2,RPS3,RPS9,RPS11,RPS12,RPS14,RPS20,RPS25,RPS27,RPL14	17/90
2_Member	Reactome Gene Sets	R-HSA-2408557	Selenocysteine synthesis	-13.3403	-10.5143	6124,6128,6134,6143,6155,6156,6175,6187,6188,6203,6205,6206,6208,6224,6230,6232,9045	RPL4,RPL6,RPL10,RPL19,RPL27,RPL30,RPLP0,RPS2,RPS3,RPS9,RPS11,RPS12,RPS14,RPS20,RPS25,RPS27,RPL14	17/94
2_Member	Reactome Gene Sets	R-HSA-72764	Eukaryotic Translation Termination	-13.3403	-10.5143	6124,6128,6134,6143,6155,6156,6175,6187,6188,6203,6205,6206,6208,6224,6230,6232,9045	RPL4,RPL6,RPL10,RPL19,RPL27,RPL30,RPLP0,RPS2,RPS3,RPS9,RPS11,RPS12,RPS14,RPS20,RPS25,RPS27,RPL14	17/94
2_Member	Reactome Gene Sets	R-HSA-927802	Nonsense-Mediated Decay (NMD)	-12.8829	-10.0824	6124,6128,6134,6143,6155,6156,6175,6187,6188,6203,6205,6206,6208,6224,6230,6232,9045,26986	RPL4,RPL6,RPL10,RPL19,RPL27,RPL30,RPLP0,RPS2,RPS3,RPS9,RPS11,RPS12,RPS14,RPS20,RPS25,RPS27,RPL14,PABPC1	18/116
2_Member	Reactome Gene Sets	R-HSA-975957	Nonsense Mediated Decay (NMD) enhanced by the Exon Junction Complex (EJC)	-12.8829	-10.0824	6124,6128,6134,6143,6155,6156,6175,6187,6188,6203,6205,6206,6208,6224,6230,6232,9045,26986	RPL4,RPL6,RPL10,RPL19,RPL27,RPL30,RPLP0,RPS2,RPS3,RPS9,RPS11,RPS12,RPS14,RPS20,RPS25,RPS27,RPL14,PABPC1	18/116
2_Member	Reactome Gene Sets	R-HSA-9633012	Response of EIF2AK4 (GCN2) to amino acid deficiency	-12.7288	-9.95251	6124,6128,6134,6143,6155,6156,6175,6187,6188,6203,6205,6206,6208,6224,6230,6232,9045	RPL4,RPL6,RPL10,RPL19,RPL27,RPL30,RPLP0,RPS2,RPS3,RPS9,RPS11,RPS12,RPS14,RPS20,RPS25,RPS27,RPL14	17/102
2_Member	Reactome Gene Sets	R-HSA-168255	Influenza Infection	-12.5732	-9.80842	3838,5610,6124,6128,6134,6143,6155,6156,6175,6187,6188,6203,6205,6206,6208,6224,6230,6232,9045,348995	KPNA2,EIF2AK2,RPL4,RPL6,RPL10,RPL19,RPL27,RPL30,RPLP0,RPS2,RPS3,RPS9,RPS11,RPS12,RPS14,RPS20,RPS25,RPS27,RPL14,NUP43	20/157
2_Member	Reactome Gene Sets	R-HSA-376176	Signaling by ROBO receptors	-12.5531	-9.79962	5700,5719,6124,6128,6134,6143,6155,6156,6175,6187,6188,6203,6205,6206,6208,6224,6230,6232,8440,9045,26986,51466,55740	PSMC1,PSMD13,RPL4,RPL6,RPL10,RPL19,RPL27,RPL30,RPLP0,RPS2,RPS3,RPS9,RPS11,RPS12,RPS14,RPS20,RPS25,RPS27,NCK2,RPL14,PABPC1,EVL,ENAH	23/219
2_Member	Reactome Gene Sets	R-HSA-9010553	Regulation of expression of SLITs and ROBOs	-11.8195	-9.10839	5700,5719,6124,6128,6134,6143,6155,6156,6175,6187,6188,6203,6205,6206,6208,6224,6230,6232,9045,26986	PSMC1,PSMD13,RPL4,RPL6,RPL10,RPL19,RPL27,RPL30,RPLP0,RPS2,RPS3,RPS9,RPS11,RPS12,RPS14,RPS20,RPS25,RPS27,RPL14,PABPC1	20/172
2_Member	Reactome Gene Sets	R-HSA-168273	Influenza Viral RNA Transcription and Replication	-11.6645	-8.9732	6124,6128,6134,6143,6155,6156,6175,6187,6188,6203,6205,6206,6208,6224,6230,6232,9045,348995	RPL4,RPL6,RPL10,RPL19,RPL27,RPL30,RPLP0,RPS2,RPS3,RPS9,RPS11,RPS12,RPS14,RPS20,RPS25,RPS27,RPL14,NUP43	18/136
2_Member	Reactome Gene Sets	R-HSA-72649	Translation initiation complex formation	-11.5027	-8.83023	6187,6188,6203,6205,6206,6208,6224,6230,6232,8663,8668,8669,26986	RPS2,RPS3,RPS9,RPS11,RPS12,RPS14,RPS20,RPS25,RPS27,EIF3C,EIF3I,EIF3J,PABPC1	13/59
2_Member	Reactome Gene Sets	R-HSA-72662	Activation of the mRNA upon binding of the cap-binding complex and eIFs, and subsequent binding to 43S	-11.4025	-8.74812	6187,6188,6203,6205,6206,6208,6224,6230,6232,8663,8668,8669,26986	RPS2,RPS3,RPS9,RPS11,RPS12,RPS14,RPS20,RPS25,RPS27,EIF3C,EIF3I,EIF3J,PABPC1	13/60
2_Member	KEGG Pathway	hsa05171	Coronavirus disease - COVID-19	-11.1409	-8.51235	1636,5335,5610,6124,6128,6134,6143,6155,6156,6175,6187,6188,6203,6205,6206,6208,6224,6230,6232,6772,9045,29110	ACE,PLCG1,EIF2AK2,RPL4,RPL6,RPL10,RPL19,RPL27,RPL30,RPLP0,RPS2,RPS3,RPS9,RPS11,RPS12,RPS14,RPS20,RPS25,RPS27,STAT1,RPL14,TBK1	22/232
2_Member	Reactome Gene Sets	R-HSA-72695	Formation of the ternary complex, and subsequently, the 43S complex	-10.9195	-8.31529	6187,6188,6203,6205,6206,6208,6224,6230,6232,8663,8668,8669	RPS2,RPS3,RPS9,RPS11,RPS12,RPS14,RPS20,RPS25,RPS27,EIF3C,EIF3I,EIF3J	12/52
2_Member	Reactome Gene Sets	R-HSA-9679506	SARS-CoV Infections	-10.4466	-7.8711	160,163,476,1915,3065,3615,3838,4124,4245,5094,5479,6187,6188,6203,6205,6206,6208,6224,6230,6232,6772,7284,10146,10728,11311,23367,29110,348995	AP2A1,AP2B1,ATP1A1,EEF1A1,HDAC1,IMPDH2,KPNA2,MAN2A1,MGAT1,PCBP2,PPIB,RPS2,RPS3,RPS9,RPS11,RPS12,RPS14,RPS20,RPS25,RPS27,STAT1,TUFM,G3BP1,PTGES3,VPS45,LARP1,TBK1,NUP43	28/414
2_Member	Reactome Gene Sets	R-HSA-72702	Ribosomal scanning and start codon recognition	-10.2259	-7.67374	6187,6188,6203,6205,6206,6208,6224,6230,6232,8663,8668,8669	RPS2,RPS3,RPS9,RPS11,RPS12,RPS14,RPS20,RPS25,RPS27,EIF3C,EIF3I,EIF3J	12/59
2_Member	Reactome Gene Sets	R-HSA-9735869	SARS-CoV-1 modulates host translation machinery	-9.93815	-7.3998	1915,6187,6188,6203,6205,6206,6208,6224,6230,6232	EEF1A1,RPS2,RPS3,RPS9,RPS11,RPS12,RPS14,RPS20,RPS25,RPS27	10/37
2_Member	Reactome Gene Sets	R-HSA-9692914	SARS-CoV-1-host interactions	-9.7835	-7.25852	1915,3838,5094,5479,6187,6188,6203,6205,6206,6208,6224,6230,6232,29110	EEF1A1,KPNA2,PCBP2,PPIB,RPS2,RPS3,RPS9,RPS11,RPS12,RPS14,RPS20,RPS25,RPS27,TBK1	14/96
2_Member	Reactome Gene Sets	R-HSA-9711097	Cellular response to starvation	-9.64608	-7.12762	6124,6128,6134,6143,6155,6156,6175,6187,6188,6203,6205,6206,6208,6224,6230,6232,9045	RPL4,RPL6,RPL10,RPL19,RPL27,RPL30,RPLP0,RPS2,RPS3,RPS9,RPS11,RPS12,RPS14,RPS20,RPS25,RPS27,RPL14	17/157
2_Member	KEGG Pathway	hsa03010	Ribosome	-9.22493	-6.7255	6124,6128,6134,6143,6155,6156,6175,6187,6188,6203,6205,6206,6208,6224,6230,6232,9045	RPL4,RPL6,RPL10,RPL19,RPL27,RPL30,RPLP0,RPS2,RPS3,RPS9,RPS11,RPS12,RPS14,RPS20,RPS25,RPS27,RPL14	17/167
2_Member	CORUM	CORUM:305	40S ribosomal subunit, cytoplasmic	-9.03874	-6.55154	6187,6188,6203,6205,6206,6208,6224,6230,6232	RPS2,RPS3,RPS9,RPS11,RPS12,RPS14,RPS20,RPS25,RPS27	9/33
2_Member	Reactome Gene Sets	R-HSA-9678108	SARS-CoV-1 Infection	-8.43441	-5.99297	1915,3838,4245,5094,5479,6187,6188,6203,6205,6206,6208,6224,6230,6232,29110	EEF1A1,KPNA2,MGAT1,PCBP2,PPIB,RPS2,RPS3,RPS9,RPS11,RPS12,RPS14,RPS20,RPS25,RPS27,TBK1	15/142
2_Member	Reactome Gene Sets	R-HSA-9705683	SARS-CoV-2-host interactions	-7.92894	-5.5338	3838,6187,6188,6203,6205,6206,6208,6224,6230,6232,6772,7284,10146,11311,23367,29110,348995	KPNA2,RPS2,RPS3,RPS9,RPS11,RPS12,RPS14,RPS20,RPS25,RPS27,STAT1,TUFM,G3BP1,VPS45,LARP1,TBK1,NUP43	17/203
2_Member	CORUM	CORUM:338	40S ribosomal subunit, cytoplasmic	-7.88504	-5.49955	6187,6188,6203,6205,6206,6208,6224,6230	RPS2,RPS3,RPS9,RPS11,RPS12,RPS14,RPS20,RPS25	8/31
2_Member	Reactome Gene Sets	R-HSA-9754678	SARS-CoV-2 modulates host translation machinery	-7.24451	-4.89998	6187,6188,6203,6205,6206,6208,6224,6230,6232	RPS2,RPS3,RPS9,RPS11,RPS12,RPS14,RPS20,RPS25,RPS27	9/51
2_Member	Reactome Gene Sets	R-HSA-9694516	SARS-CoV-2 Infection	-6.85445	-4.53523	3838,4124,4245,6187,6188,6203,6205,6206,6208,6224,6230,6232,6772,7284,10146,11311,23367,29110,348995	KPNA2,MAN2A1,MGAT1,RPS2,RPS3,RPS9,RPS11,RPS12,RPS14,RPS20,RPS25,RPS27,STAT1,TUFM,G3BP1,VPS45,LARP1,TBK1,NUP43	19/299
3_Summary	GO Biological Processes	GO:0022613	ribonucleoprotein complex biogenesis	-17.4573	-14.0159	1653,1654,5393,6128,6134,6155,6175,6203,6205,6206,6208,6230,6232,6627,6631,7536,8161,8663,8668,8669,9045,9188,10171,10421,10728,10946,11137,11171,23020,23212,23450,51154,51202,51639,54505,55226,55646,55651,56902,83939,284119,6187,6894,54888,55756,57508,3376,80222	DDX1,DDX3X,EXOSC9,RPL6,RPL10,RPL27,RPLP0,RPS9,RPS11,RPS12,RPS14,RPS25,RPS27,SNRPA1,SNRPC,SF1,COIL,EIF3C,EIF3I,EIF3J,RPL14,DDX21,RCL1,CD2BP2,PTGES3,SF3A3,PWP1,STRAP,SNRNP200,RRS1,SF3B3,MRTO4,DDX47,SF3B6,DHX29,NAT10,LYAR,NHP2,PNO1,EIF2A,CAVIN1,RPS2,TARBP1,NSUN2,INTS9,INTS2,IARS1,TARS2	48/-
3_Member	GO Biological Processes	GO:0022613	ribonucleoprotein complex biogenesis	-17.4573	-14.0159	1653,1654,5393,6128,6134,6155,6175,6203,6205,6206,6208,6230,6232,6627,6631,7536,8161,8663,8668,8669,9045,9188,10171,10421,10728,10946,11137,11171,23020,23212,23450,51154,51202,51639,54505,55226,55646,55651,56902,83939	DDX1,DDX3X,EXOSC9,RPL6,RPL10,RPL27,RPLP0,RPS9,RPS11,RPS12,RPS14,RPS25,RPS27,SNRPA1,SNRPC,SF1,COIL,EIF3C,EIF3I,EIF3J,RPL14,DDX21,RCL1,CD2BP2,PTGES3,SF3A3,PWP1,STRAP,SNRNP200,RRS1,SF3B3,MRTO4,DDX47,SF3B6,DHX29,NAT10,LYAR,NHP2,PNO1,EIF2A	40/492
3_Member	GO Biological Processes	GO:0042254	ribosome biogenesis	-10.8958	-8.29949	1654,5393,6128,6134,6155,6175,6203,6205,6206,6208,6230,6232,9045,9188,10171,11137,23212,51154,51202,54505,55226,55646,55651,56902,83939	DDX3X,EXOSC9,RPL6,RPL10,RPL27,RPLP0,RPS9,RPS11,RPS12,RPS14,RPS25,RPS27,RPL14,DDX21,RCL1,PWP1,RRS1,MRTO4,DDX47,DHX29,NAT10,LYAR,NHP2,PNO1,EIF2A	25/314
3_Member	GO Biological Processes	GO:0006364	rRNA processing	-5.96854	-3.76022	5393,6155,6208,6230,6232,9045,9188,10171,11137,23212,51154,51202,55226,55646,55651	EXOSC9,RPL27,RPS14,RPS25,RPS27,RPL14,DDX21,RCL1,PWP1,RRS1,MRTO4,DDX47,NAT10,LYAR,NHP2	15/218
3_Member	GO Biological Processes	GO:0016072	rRNA metabolic process	-5.86337	-3.68364	5393,6155,6208,6230,6232,9045,9188,10171,11137,23212,51154,51202,55226,55646,55651,284119	EXOSC9,RPL27,RPS14,RPS25,RPS27,RPL14,DDX21,RCL1,PWP1,RRS1,MRTO4,DDX47,NAT10,LYAR,NHP2,CAVIN1	16/252
3_Member	GO Biological Processes	GO:0042274	ribosomal small subunit biogenesis	-5.48649	-3.36984	6203,6205,6206,6208,6230,6232,10171,23212,55226,56902	RPS9,RPS11,RPS12,RPS14,RPS25,RPS27,RCL1,RRS1,NAT10,PNO1	10/103
3_Member	Reactome Gene Sets	R-HSA-6790901	rRNA modification in the nucleus and cytosol	-5.4822	-3.36812	6187,6203,6208,10171,51202,55226,55651,56902	RPS2,RPS9,RPS14,RCL1,DDX47,NAT10,NHP2,PNO1	8/61
3_Member	GO Biological Processes	GO:0034470	ncRNA processing	-5.29142	-3.20456	1653,5393,6155,6208,6230,6232,6894,9045,9188,10171,11137,23212,51154,51202,54888,55226,55646,55651,55756,57508	DDX1,EXOSC9,RPL27,RPS14,RPS25,RPS27,TARBP1,RPL14,DDX21,RCL1,PWP1,RRS1,MRTO4,DDX47,NSUN2,NAT10,LYAR,NHP2,INTS9,INTS2	20/416
3_Member	GO Biological Processes	GO:0034660	ncRNA metabolic process	-5.22826	-3.14855	1653,3376,5393,6155,6208,6230,6232,6894,9045,9188,10171,11137,23212,51154,51202,54888,55226,55646,55651,55756,57508,80222,284119	DDX1,IARS1,EXOSC9,RPL27,RPS14,RPS25,RPS27,TARBP1,RPL14,DDX21,RCL1,PWP1,RRS1,MRTO4,DDX47,NSUN2,NAT10,LYAR,NHP2,INTS9,INTS2,TARS2,CAVIN1	23/532
3_Member	GO Biological Processes	GO:0000466	maturation of 5.8S rRNA from tricistronic rRNA transcript (SSU-rRNA, 5.8S rRNA, LSU-rRNA)	-2.23104	-0.755737	5393,10171,23212	EXOSC9,RCL1,RRS1	3/25
3_Member	GO Biological Processes	GO:0030490	maturation of SSU-rRNA	-2.10081	-0.64949	6208,10171,23212,55226	RPS14,RCL1,RRS1,NAT10	4/53
4_Summary	WikiPathways	WP3888	VEGFA VEGFR2 signaling	-12.1783	-9.43587	31,160,213,813,1200,1982,3065,4673,4691,5034,5335,6155,6205,6546,6747,6772,7001,7170,7295,8974,9898,10061,10628,10973,23215,26986,29924,54505,55854,83939,170506	ACACA,AP2A1,ALB,CALU,TPP1,EIF4G2,HDAC1,NAP1L1,NCL,P4HB,PLCG1,RPL27,RPS11,SLC8A1,SSR3,STAT1,PRDX2,TPM3,TXN,P4HA2,UBAP2L,ABCF2,TXNIP,ASCC3,PRRC2C,PABPC1,EPN1,DHX29,ZC3H15,EIF2A,DHX36	31/-
4_Member	WikiPathways	WP3888	VEGFA VEGFR2 signaling	-12.1783	-9.43587	31,160,213,813,1200,1982,3065,4673,4691,5034,5335,6155,6205,6546,6747,6772,7001,7170,7295,8974,9898,10061,10628,10973,23215,26986,29924,54505,55854,83939,170506	ACACA,AP2A1,ALB,CALU,TPP1,EIF4G2,HDAC1,NAP1L1,NCL,P4HB,PLCG1,RPL27,RPS11,SLC8A1,SSR3,STAT1,PRDX2,TPM3,TXN,P4HA2,UBAP2L,ABCF2,TXNIP,ASCC3,PRRC2C,PABPC1,EPN1,DHX29,ZC3H15,EIF2A,DHX36	31/432
5_Summary	GO Biological Processes	GO:0022618	protein-RNA complex assembly	-11.9846	-9.26336	1653,6128,6134,6175,6208,6232,6627,6631,7536,8161,8663,8668,8669,10421,10728,10946,11171,23020,23212,23450,51154,51639,54505,1654,83939,9045,55651	DDX1,RPL6,RPL10,RPLP0,RPS14,RPS27,SNRPA1,SNRPC,SF1,COIL,EIF3C,EIF3I,EIF3J,CD2BP2,PTGES3,SF3A3,STRAP,SNRNP200,RRS1,SF3B3,MRTO4,SF3B6,DHX29,DDX3X,EIF2A,RPL14,NHP2	27/-
5_Member	GO Biological Processes	GO:0022618	protein-RNA complex assembly	-11.9846	-9.26336	1653,6128,6134,6175,6208,6232,6627,6631,7536,8161,8663,8668,8669,10421,10728,10946,11171,23020,23212,23450,51154,51639,54505	DDX1,RPL6,RPL10,RPLP0,RPS14,RPS27,SNRPA1,SNRPC,SF1,COIL,EIF3C,EIF3I,EIF3J,CD2BP2,PTGES3,SF3A3,STRAP,SNRNP200,RRS1,SF3B3,MRTO4,SF3B6,DHX29	23/233
5_Member	GO Biological Processes	GO:0071826	protein-RNA complex organization	-11.6033	-8.92155	1653,6128,6134,6175,6208,6232,6627,6631,7536,8161,8663,8668,8669,10421,10728,10946,11171,23020,23212,23450,51154,51639,54505	DDX1,RPL6,RPL10,RPLP0,RPS14,RPS27,SNRPA1,SNRPC,SF1,COIL,EIF3C,EIF3I,EIF3J,CD2BP2,PTGES3,SF3A3,STRAP,SNRNP200,RRS1,SF3B3,MRTO4,SF3B6,DHX29	23/243
5_Member	GO Biological Processes	GO:0042255	ribosome assembly	-7.45518	-5.09292	1654,6128,6134,6175,6208,6232,23212,51154,54505,83939	DDX3X,RPL6,RPL10,RPLP0,RPS14,RPS27,RRS1,MRTO4,DHX29,EIF2A	10/64
5_Member	GO Biological Processes	GO:0000027	ribosomal large subunit assembly	-4.44407	-2.48487	6128,6134,6175,23212,51154	RPL6,RPL10,RPLP0,RRS1,MRTO4	5/26
5_Member	GO Biological Processes	GO:0042273	ribosomal large subunit biogenesis	-3.89726	-2.02548	6128,6134,6175,9045,23212,51154,55651	RPL6,RPL10,RPLP0,RPL14,RRS1,MRTO4,NHP2	7/75
6_Summary	GO Biological Processes	GO:0006417	regulation of translation	-11.2419	-8.59634	351,1545,1653,1654,1656,1982,4691,4904,5315,5610,6134,6188,6203,6208,7072,7812,8440,8663,8672,8893,9689,23367,25904,26986,54505,55226,81554,83939,149986,170506,10313,29095,8668,8669	APP,CYP1B1,DDX1,DDX3X,DDX6,EIF4G2,NCL,YBX1,PKM,EIF2AK2,RPL10,RPS3,RPS9,RPS14,TIA1,CSDE1,NCK2,EIF3C,EIF4G3,EIF2B5,BZW1,LARP1,CNOT10,PABPC1,DHX29,NAT10,RCC1L,EIF2A,LSM14B,DHX36,RTN3,ORMDL2,EIF3I,EIF3J	34/-
6_Member	GO Biological Processes	GO:0006417	regulation of translation	-11.2419	-8.59634	351,1545,1653,1654,1656,1982,4691,4904,5315,5610,6134,6188,6203,6208,7072,7812,8440,8663,8672,8893,9689,23367,25904,26986,54505,55226,81554,83939,149986,170506	APP,CYP1B1,DDX1,DDX3X,DDX6,EIF4G2,NCL,YBX1,PKM,EIF2AK2,RPL10,RPS3,RPS9,RPS14,TIA1,CSDE1,NCK2,EIF3C,EIF4G3,EIF2B5,BZW1,LARP1,CNOT10,PABPC1,DHX29,NAT10,RCC1L,EIF2A,LSM14B,DHX36	30/440
6_Member	GO Biological Processes	GO:0034248	regulation of amide metabolic process	-11.0485	-8.4282	351,1545,1653,1654,1656,1982,4691,4904,5315,5610,6134,6188,6203,6208,7072,7812,8440,8663,8672,8893,9689,10313,23367,25904,26986,29095,54505,55226,81554,83939,149986,170506	APP,CYP1B1,DDX1,DDX3X,DDX6,EIF4G2,NCL,YBX1,PKM,EIF2AK2,RPL10,RPS3,RPS9,RPS14,TIA1,CSDE1,NCK2,EIF3C,EIF4G3,EIF2B5,BZW1,RTN3,LARP1,CNOT10,PABPC1,ORMDL2,DHX29,NAT10,RCC1L,EIF2A,LSM14B,DHX36	32/508
6_Member	GO Biological Processes	GO:0045727	positive regulation of translation	-9.55954	-7.04752	1545,1654,1982,4904,5315,7812,8440,8663,8672,8893,23367,26986,54505,55226,81554,170506	CYP1B1,DDX3X,EIF4G2,YBX1,PKM,CSDE1,NCK2,EIF3C,EIF4G3,EIF2B5,LARP1,PABPC1,DHX29,NAT10,RCC1L,DHX36	16/138
6_Member	GO Biological Processes	GO:0034250	positive regulation of amide metabolic process	-8.37213	-5.94142	1545,1654,1982,4904,5315,7812,8440,8663,8672,8893,23367,26986,54505,55226,81554,170506	CYP1B1,DDX3X,EIF4G2,YBX1,PKM,CSDE1,NCK2,EIF3C,EIF4G3,EIF2B5,LARP1,PABPC1,DHX29,NAT10,RCC1L,DHX36	16/166
6_Member	GO Biological Processes	GO:0006413	translational initiation	-8.30712	-5.88167	1654,1982,6188,8663,8668,8669,8672,8893,23367,54505,83939	DDX3X,EIF4G2,RPS3,EIF3C,EIF3I,EIF3J,EIF4G3,EIF2B5,LARP1,DHX29,EIF2A	11/68
6_Member	GO Biological Processes	GO:0006446	regulation of translational initiation	-7.20825	-4.86804	1653,1654,1982,5610,7812,8440,8672,8893,9689,23367,54505	DDX1,DDX3X,EIF4G2,EIF2AK2,CSDE1,NCK2,EIF4G3,EIF2B5,BZW1,LARP1,DHX29	11/86
6_Member	GO Biological Processes	GO:0034249	negative regulation of amide metabolic process	-3.69652	-1.86918	1654,1656,4691,4904,5610,6188,7072,10313,23367,25904,29095,170506	DDX3X,DDX6,NCL,YBX1,EIF2AK2,RPS3,TIA1,RTN3,LARP1,CNOT10,ORMDL2,DHX36	12/232
6_Member	GO Biological Processes	GO:0045948	positive regulation of translational initiation	-3.01341	-1.34282	1654,8893,23367,54505	DDX3X,EIF2B5,LARP1,DHX29	4/30
6_Member	GO Biological Processes	GO:0017148	negative regulation of translation	-3.01104	-1.34138	1654,1656,4691,4904,5610,6188,7072,23367,25904,170506	DDX3X,DDX6,NCL,YBX1,EIF2AK2,RPS3,TIA1,LARP1,CNOT10,DHX36	10/203
7_Summary	GO Biological Processes	GO:0048193	Golgi vesicle transport	-11.1576	-8.52068	160,372,738,1315,1453,4218,5034,6102,6642,6643,8773,8906,10067,10134,10466,10640,22872,30845,51124,51399,56681,57120,81555,150786	AP2A1,ARCN1,VPS51,COPB1,CSNK1D,RAB8A,P4HB,RP2,SNX1,SNX2,SNAP23,AP1G2,SCAMP3,BCAP31,COG5,EXOC5,SEC31A,EHD3,IER3IP1,TRAPPC4,SAR1A,GOPC,YIPF5,RAB6D	24/-
7_Member	GO Biological Processes	GO:0048193	Golgi vesicle transport	-11.1576	-8.52068	160,372,738,1315,1453,4218,5034,6102,6642,6643,8773,8906,10067,10134,10466,10640,22872,30845,51124,51399,56681,57120,81555,150786	AP2A1,ARCN1,VPS51,COPB1,CSNK1D,RAB8A,P4HB,RP2,SNX1,SNX2,SNAP23,AP1G2,SCAMP3,BCAP31,COG5,EXOC5,SEC31A,EHD3,IER3IP1,TRAPPC4,SAR1A,GOPC,YIPF5,RAB6D	24/280
7_Member	GO Biological Processes	GO:0006888	endoplasmic reticulum to Golgi vesicle-mediated transport	-5.55363	-3.42395	372,1315,1453,5034,10134,22872,51124,51399,56681,57120,81555	ARCN1,COPB1,CSNK1D,P4HB,BCAP31,SEC31A,IER3IP1,TRAPPC4,SAR1A,GOPC,YIPF5	11/125
7_Member	GO Biological Processes	GO:0090114	COPII-coated vesicle budding	-2.5015	-0.953543	1453,22872,51399,56681	CSNK1D,SEC31A,TRAPPC4,SAR1A	4/41
8_Summary	Reactome Gene Sets	R-HSA-1474244	Extracellular matrix organization	-10.5267	-7.93803	351,633,634,960,1282,1289,1291,1292,1293,1303,1462,1634,2200,3371,3913,4060,4237,4811,5034,5118,5479,8974,51399,64175,4013,4969,7045,10631,25878,5335,6772,8440,472,3065,3516,5315,5610,5700,10134,29110,476,6546,6710	APP,BGN,CEACAM1,CD44,COL4A1,COL5A1,COL6A1,COL6A2,COL6A3,COL12A1,VCAN,DCN,FBN1,TNC,LAMB2,LUM,MFAP2,NID1,P4HB,PCOLCE,PPIB,P4HA2,TRAPPC4,P3H1,VWA5A,OGN,TGFBI,POSTN,MXRA5,PLCG1,STAT1,NCK2,ATM,HDAC1,RBPJ,PKM,EIF2AK2,PSMC1,BCAP31,TBK1,ATP1A1,SLC8A1,SPTB	43/-
8_Member	Reactome Gene Sets	R-HSA-1474244	Extracellular matrix organization	-10.5267	-7.93803	351,633,634,960,1282,1289,1291,1292,1293,1303,1462,1634,2200,3371,3913,4060,4237,4811,5034,5118,5479,8974,51399,64175	APP,BGN,CEACAM1,CD44,COL4A1,COL5A1,COL6A1,COL6A2,COL6A3,COL12A1,VCAN,DCN,FBN1,TNC,LAMB2,LUM,MFAP2,NID1,P4HB,PCOLCE,PPIB,P4HA2,TRAPPC4,P3H1	24/300
8_Member	Canonical Pathways	M5884	NABA CORE MATRISOME	-8.91849	-6.43729	633,1282,1289,1291,1292,1293,1303,1462,1634,2200,3371,3913,4013,4060,4237,4811,4969,5118,7045,10631,25878	BGN,COL4A1,COL5A1,COL6A1,COL6A2,COL6A3,COL12A1,VCAN,DCN,FBN1,TNC,LAMB2,VWA5A,LUM,MFAP2,NID1,OGN,PCOLCE,TGFBI,POSTN,MXRA5	21/275
8_Member	Reactome Gene Sets	R-HSA-3000178	ECM proteoglycans	-8.88217	-6.40687	351,633,1282,1289,1291,1292,1293,1462,1634,3371,3913,4060	APP,BGN,COL4A1,COL5A1,COL6A1,COL6A2,COL6A3,VCAN,DCN,TNC,LAMB2,LUM	12/76
8_Member	Reactome Gene Sets	R-HSA-1650814	Collagen biosynthesis and modifying enzymes	-8.37797	-5.94192	1282,1289,1291,1292,1293,1303,5034,5118,5479,8974,64175	COL4A1,COL5A1,COL6A1,COL6A2,COL6A3,COL12A1,P4HB,PCOLCE,PPIB,P4HA2,P3H1	11/67
8_Member	Canonical Pathways	M18	PID INTEGRIN1 PATHWAY	-7.32277	-4.97387	1282,1289,1291,1292,1293,2200,3371,3913,4811,7045	COL4A1,COL5A1,COL6A1,COL6A2,COL6A3,FBN1,TNC,LAMB2,NID1,TGFBI	10/66
8_Member	Reactome Gene Sets	R-HSA-1474290	Collagen formation	-7.00075	-4.67741	1282,1289,1291,1292,1293,1303,5034,5118,5479,8974,64175	COL4A1,COL5A1,COL6A1,COL6A2,COL6A3,COL12A1,P4HB,PCOLCE,PPIB,P4HA2,P3H1	11/90
8_Member	Reactome Gene Sets	R-HSA-186797	Signaling by PDGF	-5.6518	-3.4976	1282,1289,1291,1292,1293,5335,6772,8440	COL4A1,COL5A1,COL6A1,COL6A2,COL6A3,PLCG1,STAT1,NCK2	8/58
8_Member	Reactome Gene Sets	R-HSA-216083	Integrin cell surface interactions	-5.30661	-3.21658	960,1282,1289,1291,1292,1293,2200,3371,4060	CD44,COL4A1,COL5A1,COL6A1,COL6A2,COL6A3,FBN1,TNC,LUM	9/85
8_Member	Canonical Pathways	M198	PID SYNDECAN 1 PATHWAY	-5.30584	-3.21658	1282,1289,1291,1292,1293,1303,5479	COL4A1,COL5A1,COL6A1,COL6A2,COL6A3,COL12A1,PPIB	7/46
8_Member	WikiPathways	WP2911	miRNA targets in ECM and membrane receptors	-4.71715	-2.70506	1282,1289,1291,1292,1293,3913	COL4A1,COL5A1,COL6A1,COL6A2,COL6A3,LAMB2	6/38
8_Member	Canonical Pathways	M5887	NABA BASEMENT MEMBRANES	-4.58491	-2.59063	1282,1291,1292,1293,3913,4811	COL4A1,COL6A1,COL6A2,COL6A3,LAMB2,NID1	6/40
8_Member	Reactome Gene Sets	R-HSA-2022090	Assembly of collagen fibrils and other multimeric structures	-4.47782	-2.5025	1282,1289,1291,1292,1293,1303,5118	COL4A1,COL5A1,COL6A1,COL6A2,COL6A3,COL12A1,PCOLCE	7/61
8_Member	Canonical Pathways	M3005	NABA COLLAGENS	-4.34209	-2.39376	1282,1289,1291,1292,1293,1303	COL4A1,COL5A1,COL6A1,COL6A2,COL6A3,COL12A1	6/44
8_Member	Reactome Gene Sets	R-HSA-8948216	Collagen chain trimerization	-4.34209	-2.39376	1282,1289,1291,1292,1293,1303	COL4A1,COL5A1,COL6A1,COL6A2,COL6A3,COL12A1	6/44
8_Member	Reactome Gene Sets	R-HSA-1474228	Degradation of the extracellular matrix	-4.31198	-2.37057	960,1282,1289,1291,1292,1293,1303,1634,2200,4811	CD44,COL4A1,COL5A1,COL6A1,COL6A2,COL6A3,COL12A1,DCN,FBN1,NID1	10/140
8_Member	KEGG Pathway	hsa05165	Human papillomavirus infection	-3.83311	-1.9743	472,1282,1291,1292,1293,3065,3371,3516,3913,5315,5610,5700,6772,10134,29110	ATM,COL4A1,COL6A1,COL6A2,COL6A3,HDAC1,TNC,RBPJ,LAMB2,PKM,EIF2AK2,PSMC1,STAT1,BCAP31,TBK1	15/331
8_Member	KEGG Pathway	hsa04974	Protein digestion and absorption	-3.81067	-1.95328	476,1282,1289,1291,1292,1293,1303,6546	ATP1A1,COL4A1,COL5A1,COL6A1,COL6A2,COL6A3,COL12A1,SLC8A1	8/103
8_Member	Reactome Gene Sets	R-HSA-375165	NCAM signaling for neurite out-growth	-3.46177	-1.67834	1282,1289,1291,1292,1293,6710	COL4A1,COL5A1,COL6A1,COL6A2,COL6A3,SPTB	6/63
8_Member	KEGG Pathway	hsa04512	ECM-receptor interaction	-3.43392	-1.65671	960,1282,1291,1292,1293,3371,3913	CD44,COL4A1,COL6A1,COL6A2,COL6A3,TNC,LAMB2	7/89
8_Member	Reactome Gene Sets	R-HSA-1442490	Collagen degradation	-3.42443	-1.65044	1282,1289,1291,1292,1293,1303	COL4A1,COL5A1,COL6A1,COL6A2,COL6A3,COL12A1	6/64
8_Member	Reactome Gene Sets	R-HSA-419037	NCAM1 interactions	-3.41718	-1.64552	1282,1289,1291,1292,1293	COL4A1,COL5A1,COL6A1,COL6A2,COL6A3	5/42
8_Member	Canonical Pathways	M160	PID AVB3 INTEGRIN PATHWAY	-3.08561	-1.39112	1282,1289,1291,1292,1293,1303	COL4A1,COL5A1,COL6A1,COL6A2,COL6A3,COL12A1	6/74
9_Summary	GO Biological Processes	GO:0051052	regulation of DNA metabolic process	-9.39026	-6.88458	472,546,908,1545,2521,3007,3183,3838,4171,4172,4174,4176,4255,6188,6603,6878,6950,7203,8505,10189,10694,10728,22948,23450,25792,55226,55257,56943,58525,170506,3306,5034,5479,6102,6782,9049,9531,10294,10961,60681,64175,80331,219899,7277,7846,347733,1636,4706,6687,10539,23555,28972,81555,91289,55651,2629,2786,54331,1453,4218,5108,5116,10121,10640,2101,4209,9611,287,11331,64321,66036,8266,51608,7153…	ATM,ATRX,CCT6A,CYP1B1,FUS,H1-3,HNRNPC,KPNA2,MCM2,MCM3,MCM5,MCM7,MGMT,RPS3,SMARCD2,TAF6,TCP1,CCT3,PARG,ALYREF,CCT8,PTGES3,CCT5,SF3B3,CIZ1,NAT10,MRGBP,ENY2,WIZ,DHX36,HSPA2,P4HB,PPIB,RP2,HSPA13,AIP,BAG3,DNAJA2,ERP29,FKBP10,P3H1,DNAJC5,TBCEL,TUBA4A,TUBA1A,TUBB2B,ACE,NDUFAB1,SPG7,GLRX3,TSPAN15,SPCS1,YIPF5,LMF2,NHP2,GBA1,GNG4,GNG2,CSNK1D,RAB8A,PCM1,PCNT,ACTR1A,EXOC5,ESRRA,MEF2D,NCOR1,ANK2,PHB2,SOX17,MT…	90/-
9_Member	GO Biological Processes	GO:0051052	regulation of DNA metabolic process	-9.39026	-6.88458	472,546,908,1545,2521,3007,3183,3838,4171,4172,4174,4176,4255,6188,6603,6878,6950,7203,8505,10189,10694,10728,22948,23450,25792,55226,55257,56943,58525,170506	ATM,ATRX,CCT6A,CYP1B1,FUS,H1-3,HNRNPC,KPNA2,MCM2,MCM3,MCM5,MCM7,MGMT,RPS3,SMARCD2,TAF6,TCP1,CCT3,PARG,ALYREF,CCT8,PTGES3,CCT5,SF3B3,CIZ1,NAT10,MRGBP,ENY2,WIZ,DHX36	30/524
9_Member	GO Biological Processes	GO:0006457	protein folding	-9.04713	-6.55386	908,3306,5034,5479,6102,6782,6950,7203,9049,9531,10294,10694,10728,10961,22948,60681,64175,80331,219899	CCT6A,HSPA2,P4HB,PPIB,RP2,HSPA13,TCP1,CCT3,AIP,BAG3,DNAJA2,CCT8,PTGES3,ERP29,CCT5,FKBP10,P3H1,DNAJC5,TBCEL	19/219
9_Member	Reactome Gene Sets	R-HSA-389960	Formation of tubulin folding intermediates by CCT/TriC	-8.71406	-6.24459	908,6950,7203,7277,7846,10694,22948,347733	CCT6A,TCP1,CCT3,TUBA4A,TUBA1A,CCT8,CCT5,TUBB2B	8/25
9_Member	Reactome Gene Sets	R-HSA-389957	Prefoldin mediated transfer of substrate to CCT/TriC	-8.27259	-5.85234	908,6950,7203,7277,7846,10694,22948,347733	CCT6A,TCP1,CCT3,TUBA4A,TUBA1A,CCT8,CCT5,TUBB2B	8/28
9_Member	GO Biological Processes	GO:0051604	protein maturation	-8.17289	-5.75778	908,1636,3306,4706,5034,5479,6102,6687,6782,6950,7203,9049,9531,10294,10539,10694,10728,10961,22948,23555,28972,60681,64175,80331,81555,91289,219899	CCT6A,ACE,HSPA2,NDUFAB1,P4HB,PPIB,RP2,SPG7,HSPA13,TCP1,CCT3,AIP,BAG3,DNAJA2,GLRX3,CCT8,PTGES3,ERP29,CCT5,TSPAN15,SPCS1,FKBP10,P3H1,DNAJC5,YIPF5,LMF2,TBCEL	27/489
9_Member	GO Biological Processes	GO:0061077	chaperone-mediated protein folding	-7.90624	-5.51595	908,3306,5479,6782,6950,7203,10694,10728,22948,64175,80331	CCT6A,HSPA2,PPIB,HSPA13,TCP1,CCT3,CCT8,PTGES3,CCT5,P3H1,DNAJC5	11/74
9_Member	Reactome Gene Sets	R-HSA-389958	Cooperation of Prefoldin and TriC/CCT in actin and tubulin folding	-7.76575	-5.38971	908,6950,7203,7277,7846,10694,22948,347733	CCT6A,TCP1,CCT3,TUBA4A,TUBA1A,CCT8,CCT5,TUBB2B	8/32
9_Member	CORUM	CORUM:126	CCT complex (chaperonin containing TCP1 complex)	-7.41805	-5.06029	908,6950,7203,10694,22948	CCT6A,TCP1,CCT3,CCT8,CCT5	5/8
9_Member	GO Biological Processes	GO:1904874	positive regulation of telomerase RNA localization to Cajal body	-7.33307	-4.97977	908,6950,7203,10694,22948,55651	CCT6A,TCP1,CCT3,CCT8,CCT5,NHP2	6/15
9_Member	Reactome Gene Sets	R-HSA-390466	Chaperonin-mediated protein folding	-7.00075	-4.67741	908,2629,2786,6950,7203,7277,7846,10694,22948,54331,347733	CCT6A,GBA1,GNG4,TCP1,CCT3,TUBA4A,TUBA1A,CCT8,CCT5,GNG2,TUBB2B	11/90
9_Member	GO Biological Processes	GO:1904872	regulation of telomerase RNA localization to Cajal body	-6.78024	-4.47238	908,6950,7203,10694,22948,55651	CCT6A,TCP1,CCT3,CCT8,CCT5,NHP2	6/18
9_Member	GO Biological Processes	GO:1904851	positive regulation of establishment of protein localization to telomere	-6.77552	-4.47238	908,6950,7203,10694,22948	CCT6A,TCP1,CCT3,CCT8,CCT5	5/10
9_Member	Reactome Gene Sets	R-HSA-390450	Folding of actin by CCT/TriC	-6.77552	-4.47238	908,6950,7203,10694,22948	CCT6A,TCP1,CCT3,CCT8,CCT5	5/10
9_Member	Reactome Gene Sets	R-HSA-391251	Protein folding	-6.70914	-4.40993	908,2629,2786,6950,7203,7277,7846,10694,22948,54331,347733	CCT6A,GBA1,GNG4,TCP1,CCT3,TUBA4A,TUBA1A,CCT8,CCT5,GNG2,TUBB2B	11/96
9_Member	GO Biological Processes	GO:1904356	regulation of telomere maintenance via telomere lengthening	-6.54562	-4.25417	472,908,3183,6950,7203,10694,22948,55226,170506	ATM,CCT6A,HNRNPC,TCP1,CCT3,CCT8,CCT5,NAT10,DHX36	9/61
9_Member	GO Biological Processes	GO:0070203	regulation of establishment of protein localization to telomere	-6.51762	-4.23755	908,6950,7203,10694,22948	CCT6A,TCP1,CCT3,CCT8,CCT5	5/11
9_Member	GO Biological Processes	GO:1904869	regulation of protein localization to Cajal body	-6.51762	-4.23755	908,6950,7203,10694,22948	CCT6A,TCP1,CCT3,CCT8,CCT5	5/11
9_Member	GO Biological Processes	GO:1904871	positive regulation of protein localization to Cajal body	-6.51762	-4.23755	908,6950,7203,10694,22948	CCT6A,TCP1,CCT3,CCT8,CCT5	5/11
9_Member	GO Biological Processes	GO:0070202	regulation of establishment of protein localization to chromosome	-6.28888	-4.03071	908,6950,7203,10694,22948	CCT6A,TCP1,CCT3,CCT8,CCT5	5/12
9_Member	GO Biological Processes	GO:1904816	positive regulation of protein localization to chromosome, telomeric region	-6.28888	-4.03071	908,6950,7203,10694,22948	CCT6A,TCP1,CCT3,CCT8,CCT5	5/12
9_Member	GO Biological Processes	GO:1904358	positive regulation of telomere maintenance via telomere lengthening	-5.97171	-3.76022	472,908,6950,7203,10694,22948,170506	ATM,CCT6A,TCP1,CCT3,CCT8,CCT5,DHX36	7/37
9_Member	GO Biological Processes	GO:0032210	regulation of telomere maintenance via telomerase	-5.95862	-3.76022	472,908,3183,6950,7203,10694,22948,55226	ATM,CCT6A,HNRNPC,TCP1,CCT3,CCT8,CCT5,NAT10	8/53
9_Member	GO Biological Processes	GO:1904814	regulation of protein localization to chromosome, telomeric region	-5.89681	-3.70762	908,6950,7203,10694,22948	CCT6A,TCP1,CCT3,CCT8,CCT5	5/14
9_Member	Reactome Gene Sets	R-HSA-6814122	Cooperation of PDCL (PhLP1) and TRiC/CCT in G-protein beta folding	-5.88885	-3.70269	908,2786,6950,7203,10694,22948,54331	CCT6A,GNG4,TCP1,CCT3,CCT8,CCT5,GNG2	7/38
9_Member	Reactome Gene Sets	R-HSA-5617833	Cilium Assembly	-5.67316	-3.51615	1453,4218,5108,5116,6102,6950,7203,7277,7846,10121,10640,10694,22948,347733	CSNK1D,RAB8A,PCM1,PCNT,RP2,TCP1,CCT3,TUBA4A,TUBA1A,ACTR1A,EXOC5,CCT8,CCT5,TUBB2B	14/201
9_Member	Reactome Gene Sets	R-HSA-1852241	Organelle biogenesis and maintenance	-5.59537	-3.44674	1453,2101,4209,4218,5108,5116,6102,6950,7203,7277,7846,9611,10121,10640,10694,22948,347733	CSNK1D,ESRRA,MEF2D,RAB8A,PCM1,PCNT,RP2,TCP1,CCT3,TUBA4A,TUBA1A,NCOR1,ACTR1A,EXOC5,CCT8,CCT5,TUBB2B	17/296
9_Member	GO Biological Processes	GO:0051054	positive regulation of DNA metabolic process	-5.57564	-3.43251	472,546,908,1545,2521,4255,6188,6603,6950,7203,10694,10728,22948,25792,55257,58525,170506	ATM,ATRX,CCT6A,CYP1B1,FUS,MGMT,RPS3,SMARCD2,TCP1,CCT3,CCT8,PTGES3,CCT5,CIZ1,MRGBP,WIZ,DHX36	17/297
9_Member	GO Biological Processes	GO:0032204	regulation of telomere maintenance	-5.44831	-3.33886	472,546,908,3183,6950,7203,10694,22948,55226,170506	ATM,ATRX,CCT6A,HNRNPC,TCP1,CCT3,CCT8,CCT5,NAT10,DHX36	10/104
9_Member	GO Biological Processes	GO:0050821	protein stabilization	-5.28558	-3.2035	287,908,5479,6950,7203,9531,10694,10728,11331,22948,58525,64175,64321,66036	ANK2,CCT6A,PPIB,TCP1,CCT3,BAG3,CCT8,PTGES3,PHB2,CCT5,WIZ,P3H1,SOX17,MTMR9	14/217
9_Member	GO Biological Processes	GO:2000278	regulation of DNA biosynthetic process	-5.08929	-3.02352	472,908,1545,3183,6950,7203,10694,10728,22948,55226	ATM,CCT6A,CYP1B1,HNRNPC,TCP1,CCT3,CCT8,PTGES3,CCT5,NAT10	10/114
9_Member	GO Biological Processes	GO:2000573	positive regulation of DNA biosynthetic process	-5.07397	-3.01048	472,908,1545,6950,7203,10694,10728,22948	ATM,CCT6A,CYP1B1,TCP1,CCT3,CCT8,PTGES3,CCT5	8/69
9_Member	GO Biological Processes	GO:0032206	positive regulation of telomere maintenance	-5.02689	-2.97459	472,546,908,6950,7203,10694,22948,170506	ATM,ATRX,CCT6A,TCP1,CCT3,CCT8,CCT5,DHX36	8/70
9_Member	CORUM	CORUM:6247	BBS-chaperonin complex	-5.02686	-2.97459	6950,7203,10694,22948	TCP1,CCT3,CCT8,CCT5	4/10
9_Member	GO Biological Processes	GO:0032212	positive regulation of telomere maintenance via telomerase	-5.00767	-2.95761	472,908,6950,7203,10694,22948	ATM,CCT6A,TCP1,CCT3,CCT8,CCT5	6/34
9_Member	Reactome Gene Sets	R-HSA-5620920	Cargo trafficking to the periciliary membrane	-4.99853	-2.95067	4218,6102,6950,7203,10640,10694,22948	RAB8A,RP2,TCP1,CCT3,EXOC5,CCT8,CCT5	7/51
9_Member	Reactome Gene Sets	R-HSA-390471	Association of TriC/CCT with target proteins during biosynthesis	-4.71715	-2.70506	908,2629,6950,7203,10694,22948	CCT6A,GBA1,TCP1,CCT3,CCT8,CCT5	6/38
9_Member	GO Biological Processes	GO:0031647	regulation of protein stability	-4.47476	-2.5013	287,908,5479,6950,7203,8266,9531,10694,10728,11331,22948,51608,58525,64175,64321,66036	ANK2,CCT6A,PPIB,TCP1,CCT3,UBL4A,BAG3,CCT8,PTGES3,PHB2,CCT5,GET4,WIZ,P3H1,SOX17,MTMR9	16/325
9_Member	GO Biological Processes	GO:0033044	regulation of chromosome organization	-4.06794	-2.15317	472,546,908,3183,6603,6950,7153,7203,9735,10694,22948,55226,170506	ATM,ATRX,CCT6A,HNRNPC,SMARCD2,TCP1,TOP2A,CCT3,KNTC1,CCT8,CCT5,NAT10,DHX36	13/245
9_Member	GO Biological Processes	GO:0007339	binding of sperm to zona pellucida	-3.79852	-1.9466	6950,7203,9898,10694,22948	TCP1,CCT3,UBAP2L,CCT8,CCT5	5/35
9_Member	GO Biological Processes	GO:0008037	cell recognition	-3.73363	-1.8983	351,1462,6950,7203,8440,9898,10694,22948,23022	APP,VCAN,TCP1,CCT3,NCK2,UBAP2L,CCT8,CCT5,PALLD	9/134
9_Member	GO Biological Processes	GO:2001252	positive regulation of chromosome organization	-3.64065	-1.81987	472,546,908,6950,7203,10694,22948,170506	ATM,ATRX,CCT6A,TCP1,CCT3,CCT8,CCT5,DHX36	8/109
9_Member	Reactome Gene Sets	R-HSA-5620922	BBSome-mediated cargo-targeting to cilium	-3.46841	-1.68018	6950,7203,10694,22948	TCP1,CCT3,CCT8,CCT5	4/23
9_Member	GO Biological Processes	GO:0009988	cell-cell recognition	-3.35179	-1.59833	6950,7203,8440,9898,10694,22948	TCP1,CCT3,NCK2,UBAP2L,CCT8,CCT5	6/66
9_Member	GO Biological Processes	GO:0010638	positive regulation of organelle organization	-3.23022	-1.49953	472,546,908,1634,6188,6950,7203,8440,9141,9696,9898,10059,10146,10694,22948,25782,51466,170506	ATM,ATRX,CCT6A,DCN,RPS3,TCP1,CCT3,NCK2,PDCD5,CROCC,UBAP2L,DNM1L,G3BP1,CCT8,CCT5,RAB3GAP2,EVL,DHX36	18/502
9_Member	GO Biological Processes	GO:0035036	sperm-egg recognition	-3.14502	-1.43898	6950,7203,9898,10694,22948	TCP1,CCT3,UBAP2L,CCT8,CCT5	5/48
9_Member	WikiPathways	WP4949	16p11 2 proximal deletion syndrome	-3.02447	-1.34922	908,3476,6950,7203,10694,22948	CCT6A,IGBP1,TCP1,CCT3,CCT8,CCT5	6/76
9_Member	GO Biological Processes	GO:1900180	regulation of protein localization to nucleus	-2.85893	-1.21525	908,6950,7203,9201,9531,10694,22948,25885	CCT6A,TCP1,CCT3,DCLK1,BAG3,CCT8,CCT5,POLR1A	8/143
9_Member	GO Biological Processes	GO:1900182	positive regulation of protein localization to nucleus	-2.57349	-1.00448	908,6950,7203,9531,10694,22948	CCT6A,TCP1,CCT3,BAG3,CCT8,CCT5	6/93
10_Summary	Reactome Gene Sets	R-HSA-5653656	Vesicle-mediated transport	-8.56793	-6.10421	160,163,213,287,351,372,738,1282,1315,1453,4124,4218,6643,6710,7251,7277,7846,8773,8906,9230,9267,10121,10466,10618,10640,11311,22872,25782,26258,29924,51399,60592,347733,4245,214,1272,1808,10048,3306,10294,10728,472,546,3065,3978,4171,4172,4174,4176,5108,5116,5700,5719,6232,7153,9656,9735,55651,348995,5610,6772,10788,4691,8440,6188,9138,10061,23170,217,2037,2786,3838,10313,10611,23136,54331,8033…	AP2A1,AP2B1,ALB,ANK2,APP,ARCN1,VPS51,COL4A1,COPB1,CSNK1D,MAN2A1,RAB8A,SNX2,SPTB,TSG101,TUBA4A,TUBA1A,SNAP23,AP1G2,RAB11B,CYTH1,ACTR1A,COG5,TGOLN2,EXOC5,VPS45,SEC31A,RAB3GAP2,BLOC1S6,EPN1,TRAPPC4,SCOC,TUBB2B,MGAT1,ALCAM,CNTN1,DPYSL2,RANBP9,HSPA2,DNAJA2,PTGES3,ATM,ATRX,HDAC1,LIG1,MCM2,MCM3,MCM5,MCM7,PCM1,PCNT,PSMC1,PSMD13,RPS27,TOP2A,MDC1,KNTC1,NHP2,NUP43,EIF2AK2,STAT1,IQGAP2,NCL,NCK2,RPS3,ARHGEF1,…	79/-
10_Member	Reactome Gene Sets	R-HSA-5653656	Vesicle-mediated transport	-8.56793	-6.10421	160,163,213,287,351,372,738,1282,1315,1453,4124,4218,6643,6710,7251,7277,7846,8773,8906,9230,9267,10121,10466,10618,10640,11311,22872,25782,26258,29924,51399,60592,347733	AP2A1,AP2B1,ALB,ANK2,APP,ARCN1,VPS51,COL4A1,COPB1,CSNK1D,MAN2A1,RAB8A,SNX2,SPTB,TSG101,TUBA4A,TUBA1A,SNAP23,AP1G2,RAB11B,CYTH1,ACTR1A,COG5,TGOLN2,EXOC5,VPS45,SEC31A,RAB3GAP2,BLOC1S6,EPN1,TRAPPC4,SCOC,TUBB2B	33/673
10_Member	Reactome Gene Sets	R-HSA-199991	Membrane Trafficking	-8.0522	-5.64719	160,163,287,351,372,738,1315,1453,4124,4218,6643,6710,7251,7277,7846,8773,8906,9230,9267,10121,10466,10618,10640,11311,22872,25782,26258,29924,51399,60592,347733	AP2A1,AP2B1,ANK2,APP,ARCN1,VPS51,COPB1,CSNK1D,MAN2A1,RAB8A,SNX2,SPTB,TSG101,TUBA4A,TUBA1A,SNAP23,AP1G2,RAB11B,CYTH1,ACTR1A,COG5,TGOLN2,EXOC5,VPS45,SEC31A,RAB3GAP2,BLOC1S6,EPN1,TRAPPC4,SCOC,TUBB2B	31/634
10_Member	Reactome Gene Sets	R-HSA-948021	Transport to the Golgi and subsequent modification	-6.102	-3.86468	287,372,1315,1453,4124,4245,6710,7277,7846,10121,10466,22872,51399,347733	ANK2,ARCN1,COPB1,CSNK1D,MAN2A1,MGAT1,SPTB,TUBA4A,TUBA1A,ACTR1A,COG5,SEC31A,TRAPPC4,TUBB2B	14/185
10_Member	Reactome Gene Sets	R-HSA-373760	L1CAM interactions	-5.76428	-3.59001	160,163,214,287,1272,1808,6710,7277,7846,10048,347733	AP2A1,AP2B1,ALCAM,ANK2,CNTN1,DPYSL2,SPTB,TUBA4A,TUBA1A,RANBP9,TUBB2B	11/119
10_Member	Reactome Gene Sets	R-HSA-6811442	Intra-Golgi and retrograde Golgi-to-ER traffic	-5.6478	-3.49639	372,738,1315,4124,7277,7846,9267,10121,10466,10618,11311,25782,60592,347733	ARCN1,VPS51,COPB1,MAN2A1,TUBA4A,TUBA1A,CYTH1,ACTR1A,COG5,TGOLN2,VPS45,RAB3GAP2,SCOC,TUBB2B	14/202
10_Member	Reactome Gene Sets	R-HSA-199977	ER to Golgi Anterograde Transport	-5.44747	-3.33886	287,372,1315,1453,6710,7277,7846,10121,10466,22872,51399,347733	ANK2,ARCN1,COPB1,CSNK1D,SPTB,TUBA4A,TUBA1A,ACTR1A,COG5,SEC31A,TRAPPC4,TUBB2B	12/154
10_Member	Reactome Gene Sets	R-HSA-3371497	HSP90 chaperone cycle for steroid hormone receptors (SHR) in the presence of ligand	-4.77699	-2.75052	3306,7277,7846,10121,10294,10728,347733	HSPA2,TUBA4A,TUBA1A,ACTR1A,DNAJA2,PTGES3,TUBB2B	7/55
10_Member	Reactome Gene Sets	R-HSA-6807878	COPI-mediated anterograde transport	-4.6922	-2.68612	287,372,1315,6710,7277,7846,10121,10466,347733	ANK2,ARCN1,COPB1,SPTB,TUBA4A,TUBA1A,ACTR1A,COG5,TUBB2B	9/101
10_Member	Reactome Gene Sets	R-HSA-1640170	Cell Cycle	-4.3272	-2.38235	472,546,1453,3065,3306,3978,4171,4172,4174,4176,4218,5108,5116,5700,5719,6232,7153,7277,7846,9656,9735,10121,55651,347733,348995	ATM,ATRX,CSNK1D,HDAC1,HSPA2,LIG1,MCM2,MCM3,MCM5,MCM7,RAB8A,PCM1,PCNT,PSMC1,PSMD13,RPS27,TOP2A,TUBA4A,TUBA1A,MDC1,KNTC1,ACTR1A,NHP2,TUBB2B,NUP43	25/691
10_Member	Reactome Gene Sets	R-HSA-446203	Asparagine N-linked glycosylation	-4.24288	-2.30489	287,372,1315,1453,4124,4245,5700,6710,7277,7846,10121,10466,22872,51399,347733	ANK2,ARCN1,COPB1,CSNK1D,MAN2A1,MGAT1,PSMC1,SPTB,TUBA4A,TUBA1A,ACTR1A,COG5,SEC31A,TRAPPC4,TUBB2B	15/304
10_Member	Reactome Gene Sets	R-HSA-437239	Recycling pathway of L1	-4.17624	-2.25001	160,163,1808,7277,7846,347733	AP2A1,AP2B1,DPYSL2,TUBA4A,TUBA1A,TUBB2B	6/47
10_Member	Reactome Gene Sets	R-HSA-69278	Cell Cycle, Mitotic	-3.50403	-1.70973	1453,3065,3978,4171,4172,4174,4176,4218,5108,5116,5700,5719,6232,7153,7277,7846,9735,10121,347733,348995	CSNK1D,HDAC1,LIG1,MCM2,MCM3,MCM5,MCM7,RAB8A,PCM1,PCNT,PSMC1,PSMD13,RPS27,TOP2A,TUBA4A,TUBA1A,KNTC1,ACTR1A,TUBB2B,NUP43	20/560
10_Member	Reactome Gene Sets	R-HSA-2565942	Regulation of PLK1 Activity at G2/M Transition	-3.46399	-1.67834	1453,4218,5108,5116,7277,7846,10121	CSNK1D,RAB8A,PCM1,PCNT,TUBA4A,TUBA1A,ACTR1A	7/88
10_Member	Reactome Gene Sets	R-HSA-380320	Recruitment of NuMA to mitotic centrosomes	-3.28953	-1.54711	1453,5108,5116,7277,7846,10121,347733	CSNK1D,PCM1,PCNT,TUBA4A,TUBA1A,ACTR1A,TUBB2B	7/94
10_Member	Reactome Gene Sets	R-HSA-380259	Loss of Nlp from mitotic centrosomes	-3.21412	-1.48764	1453,5108,5116,7277,7846,10121	CSNK1D,PCM1,PCNT,TUBA4A,TUBA1A,ACTR1A	6/70
10_Member	Reactome Gene Sets	R-HSA-380284	Loss of proteins required for interphase microtubule organization from the centrosome	-3.21412	-1.48764	1453,5108,5116,7277,7846,10121	CSNK1D,PCM1,PCNT,TUBA4A,TUBA1A,ACTR1A	6/70
10_Member	WikiPathways	WP2359	Parkin ubiquitin proteasomal system pathway	-3.18118	-1.46759	3306,5700,5719,7277,7846,347733	HSPA2,PSMC1,PSMD13,TUBA4A,TUBA1A,TUBB2B	6/71
10_Member	Reactome Gene Sets	R-HSA-5620912	Anchoring of the basal body to the plasma membrane	-3.18068	-1.46759	1453,4218,5108,5116,7277,7846,10121	CSNK1D,RAB8A,PCM1,PCNT,TUBA4A,TUBA1A,ACTR1A	7/98
10_Member	Reactome Gene Sets	R-HSA-1445148	Translocation of SLC2A4 (GLUT4) to the plasma membrane	-3.14879	-1.44137	4218,7277,7846,8773,10640,347733	RAB8A,TUBA4A,TUBA1A,SNAP23,EXOC5,TUBB2B	6/72
10_Member	Reactome Gene Sets	R-HSA-8854518	AURKA Activation by TPX2	-3.11694	-1.41783	1453,5108,5116,7277,7846,10121	CSNK1D,PCM1,PCNT,TUBA4A,TUBA1A,ACTR1A	6/73
10_Member	Reactome Gene Sets	R-HSA-69275	G2/M Transition	-3.11042	-1.4123	1453,4218,5108,5116,5700,5719,7277,7846,10121,347733	CSNK1D,RAB8A,PCM1,PCNT,PSMC1,PSMD13,TUBA4A,TUBA1A,ACTR1A,TUBB2B	10/197
10_Member	Reactome Gene Sets	R-HSA-453274	Mitotic G2-G2/M phases	-3.07684	-1.38553	1453,4218,5108,5116,5700,5719,7277,7846,10121,347733	CSNK1D,RAB8A,PCM1,PCNT,PSMC1,PSMD13,TUBA4A,TUBA1A,ACTR1A,TUBB2B	10/199
10_Member	Reactome Gene Sets	R-HSA-9833482	PKR-mediated signaling	-3.05479	-1.37018	3306,5610,6772,7277,7846,347733	HSPA2,EIF2AK2,STAT1,TUBA4A,TUBA1A,TUBB2B	6/75
10_Member	Reactome Gene Sets	R-HSA-6811436	COPI-independent Golgi-to-ER retrograde traffic	-3.02351	-1.34922	7277,7846,10121,25782,347733	TUBA4A,TUBA1A,ACTR1A,RAB3GAP2,TUBB2B	5/51
10_Member	Reactome Gene Sets	R-HSA-68877	Mitotic Prometaphase	-2.99487	-1.32612	1453,5108,5116,6232,7277,7846,9735,10121,347733,348995	CSNK1D,PCM1,PCNT,RPS27,TUBA4A,TUBA1A,KNTC1,ACTR1A,TUBB2B,NUP43	10/204
10_Member	Reactome Gene Sets	R-HSA-5626467	RHO GTPases activate IQGAPs	-2.90557	-1.25301	7277,7846,10788,347733	TUBA4A,TUBA1A,IQGAP2,TUBB2B	4/32
10_Member	WikiPathways	WP2272	Pathogenic Escherichia coli infection	-2.87402	-1.22846	4691,7277,7846,8440,347733	NCL,TUBA4A,TUBA1A,NCK2,TUBB2B	5/55
10_Member	Reactome Gene Sets	R-HSA-380270	Recruitment of mitotic centrosome proteins and complexes	-2.85221	-1.21525	1453,5108,5116,7277,7846,10121	CSNK1D,PCM1,PCNT,TUBA4A,TUBA1A,ACTR1A	6/82
10_Member	Reactome Gene Sets	R-HSA-380287	Centrosome maturation	-2.85221	-1.21525	1453,5108,5116,7277,7846,10121	CSNK1D,PCM1,PCNT,TUBA4A,TUBA1A,ACTR1A	6/82
10_Member	Reactome Gene Sets	R-HSA-190840	Microtubule-dependent trafficking of connexons from Golgi to the plasma membrane	-2.64769	-1.0598	7277,7846,347733	TUBA4A,TUBA1A,TUBB2B	3/18
10_Member	Reactome Gene Sets	R-HSA-2132295	MHC class II antigen presentation	-2.60713	-1.02452	160,163,7277,7846,10121,22872,347733	AP2A1,AP2B1,TUBA4A,TUBA1A,ACTR1A,SEC31A,TUBB2B	7/123
10_Member	Reactome Gene Sets	R-HSA-190872	Transport of connexons to the plasma membrane	-2.57784	-1.00782	7277,7846,347733	TUBA4A,TUBA1A,TUBB2B	3/19
10_Member	KEGG Pathway	hsa05130	Pathogenic Escherichia coli infection	-2.52767	-0.969458	4691,6188,7277,7846,8440,9138,9267,10061,347733	NCL,RPS3,TUBA4A,TUBA1A,NCK2,ARHGEF1,CYTH1,ABCF2,TUBB2B	9/198
10_Member	Reactome Gene Sets	R-HSA-8955332	Carboxyterminal post-translational modifications of tubulin	-2.46308	-0.928115	7277,7846,23170,347733	TUBA4A,TUBA1A,TTLL12,TUBB2B	4/42
10_Member	Reactome Gene Sets	R-HSA-112316	Neuronal System	-2.4458	-0.918839	160,163,217,2037,2786,3838,7277,7846,10313,10611,23136,54331,80331,347733	AP2A1,AP2B1,ALDH2,EPB41L2,GNG4,KPNA2,TUBA4A,TUBA1A,RTN3,PDLIM5,EPB41L3,GNG2,DNAJC5,TUBB2B	14/410
10_Member	Reactome Gene Sets	R-HSA-9646399	Aggrephagy	-2.42573	-0.905326	5116,7277,7846,347733	PCNT,TUBA4A,TUBA1A,TUBB2B	4/43
10_Member	Reactome Gene Sets	R-HSA-8856688	Golgi-to-ER retrograde transport	-2.41826	-0.898504	372,1315,7277,7846,10121,25782,347733	ARCN1,COPB1,TUBA4A,TUBA1A,ACTR1A,RAB3GAP2,TUBB2B	7/133
10_Member	Reactome Gene Sets	R-HSA-389977	Post-chaperonin tubulin folding pathway	-2.39096	-0.876374	7277,7846,347733	TUBA4A,TUBA1A,TUBB2B	3/22
10_Member	Reactome Gene Sets	R-HSA-5663220	RHO GTPases Activate Formins	-2.29687	-0.801757	6232,7277,7846,9735,51466,347733,348995	RPS27,TUBA4A,TUBA1A,KNTC1,EVL,TUBB2B,NUP43	7/140
10_Member	Reactome Gene Sets	R-HSA-8852276	The role of GTSE1 in G2/M progression after G2 checkpoint	-2.23487	-0.755737	5700,5719,7277,7846,347733	PSMC1,PSMD13,TUBA4A,TUBA1A,TUBB2B	5/77
10_Member	Reactome Gene Sets	R-HSA-9663891	Selective autophagy	-2.14283	-0.68196	472,5116,7277,7846,347733	ATM,PCNT,TUBA4A,TUBA1A,TUBB2B	5/81
10_Member	Reactome Gene Sets	R-HSA-112315	Transmission across Chemical Synapses	-2.12487	-0.668522	160,163,217,2786,3838,7277,7846,54331,80331,347733	AP2A1,AP2B1,ALDH2,GNG4,KPNA2,TUBA4A,TUBA1A,GNG2,DNAJC5,TUBB2B	10/270
10_Member	Reactome Gene Sets	R-HSA-9612973	Autophagy	-2.12174	-0.665955	472,1915,5116,7251,7277,7846,347733	ATM,EEF1A1,PCNT,TSG101,TUBA4A,TUBA1A,TUBB2B	7/151
10_Member	Reactome Gene Sets	R-HSA-2467813	Separation of Sister Chromatids	-2.10931	-0.654639	5700,5719,6232,7277,7846,9735,347733,348995	PSMC1,PSMD13,RPS27,TUBA4A,TUBA1A,KNTC1,TUBB2B,NUP43	8/190
10_Member	Reactome Gene Sets	R-HSA-9648025	EML4 and NUDC in mitotic spindle formation	-2.08863	-0.640628	6232,7277,7846,9735,347733,348995	RPS27,TUBA4A,TUBA1A,KNTC1,TUBB2B,NUP43	6/117
10_Member	Reactome Gene Sets	R-HSA-9619483	Activation of AMPK downstream of NMDARs	-2.04899	-0.609716	7277,7846,347733	TUBA4A,TUBA1A,TUBB2B	3/29
11_Summary	GO Biological Processes	GO:0033365	protein localization to organelle	-8.55978	-6.10174	287,546,1200,1453,1653,1654,3838,4218,4904,5108,6747,7072,7251,7295,8266,8733,9049,9201,9656,9696,9735,10059,10134,10628,11331,23212,23633,25782,25792,26515,28972,51234,51608,79567,114882	ANK2,ATRX,TPP1,CSNK1D,DDX1,DDX3X,KPNA2,RAB8A,YBX1,PCM1,SSR3,TIA1,TSG101,TXN,UBL4A,GPAA1,AIP,DCLK1,MDC1,CROCC,KNTC1,DNM1L,BCAP31,TXNIP,PHB2,RRS1,KPNA6,RAB3GAP2,CIZ1,TIMM10B,SPCS1,EMC4,GET4,RIPOR1,OSBPL8	35/-
11_Member	GO Biological Processes	GO:0033365	protein localization to organelle	-8.55978	-6.10174	287,546,1200,1453,1653,1654,3838,4218,4904,5108,6747,7072,7251,7295,8266,8733,9049,9201,9656,9696,9735,10059,10134,10628,11331,23212,23633,25782,25792,26515,28972,51234,51608,79567,114882	ANK2,ATRX,TPP1,CSNK1D,DDX1,DDX3X,KPNA2,RAB8A,YBX1,PCM1,SSR3,TIA1,TSG101,TXN,UBL4A,GPAA1,AIP,DCLK1,MDC1,CROCC,KNTC1,DNM1L,BCAP31,TXNIP,PHB2,RRS1,KPNA6,RAB3GAP2,CIZ1,TIMM10B,SPCS1,EMC4,GET4,RIPOR1,OSBPL8	35/746
11_Member	GO Biological Processes	GO:0034504	protein localization to nucleus	-2.6944	-1.09573	3838,7295,9201,10628,11331,23212,23633,25792,114882	KPNA2,TXN,DCLK1,TXNIP,PHB2,RRS1,KPNA6,CIZ1,OSBPL8	9/187
12_Summary	WikiPathways	WP107	Translation factors	-8.54333	-6.0909	1915,1936,1937,5610,8663,8668,8669,8672,8893,26986,54505	EEF1A1,EEF1D,EEF1G,EIF2AK2,EIF3C,EIF3I,EIF3J,EIF4G3,EIF2B5,PABPC1,DHX29	11/-
12_Member	WikiPathways	WP107	Translation factors	-8.54333	-6.0909	1915,1936,1937,5610,8663,8668,8669,8672,8893,26986	EEF1A1,EEF1D,EEF1G,EIF2AK2,EIF3C,EIF3I,EIF3J,EIF4G3,EIF2B5,PABPC1	10/50
12_Member	CORUM	CORUM:742	eIF3 complex (EIF3S6, EIF3S5, EIF3S4, EIF3S3, EIF3S6IP, EIF3S2, EIF3S9, EIF3S12, EIF3S10, EIF3S8, EIF3S1, EIF3S7)	-3.1882	-1.47206	8663,8668,8669	EIF3C,EIF3I,EIF3J	3/12
12_Member	CORUM	CORUM:1097	eIF3 complex (EIF3S6, EIF3S5, EIF3S4, EIF3S3, EIF3S6IP, EIF3S2, EIF3S9, EIF3S12, EIF3S10, EIF3S8, EIF3S1, EIF3S7, PCID1)	-3.07906	-1.38604	8663,8668,8669	EIF3C,EIF3I,EIF3J	3/13
12_Member	GO Biological Processes	GO:0002183	cytoplasmic translational initiation	-2.90557	-1.25301	8663,8668,8669,54505	EIF3C,EIF3I,EIF3J,DHX29	4/32
12_Member	GO Biological Processes	GO:0001732	formation of cytoplasmic translation initiation complex	-2.88701	-1.23796	8663,8668,8669	EIF3C,EIF3I,EIF3J	3/15
12_Member	WikiPathways	WP5027	nsp1 from SARS CoV 2 inhibits translation initiation in the host cell	-2.80162	-1.17476	8663,8668,8669	EIF3C,EIF3I,EIF3J	3/16
13_Summary	GO Biological Processes	GO:0071103	DNA conformation change	-8.074	-5.66396	1653,1654,3159,4171,4172,4174,4176,7153,10146,10973,51008,170506,3065,4218,5393,5719,7260,10048,10421,10640,10788,25904,30845,25792,472,546,3007,3306,9735,10728,11331,23172,23212,55651,58525,1545,3838,3978,4255,4673,4841,4907,6188,8505,9320,9656,10189,11198,51507,5700,3015,3925,6232,348995,23633	DDX1,DDX3X,HMGA1,MCM2,MCM3,MCM5,MCM7,TOP2A,G3BP1,ASCC3,ASCC1,DHX36,HDAC1,RAB8A,EXOSC9,PSMD13,EIPR1,RANBP9,CD2BP2,EXOC5,IQGAP2,CNOT10,EHD3,CIZ1,ATM,ATRX,H1-3,HSPA2,KNTC1,PTGES3,PHB2,ABRAXAS2,RRS1,NHP2,WIZ,CYP1B1,KPNA2,LIG1,MGMT,NAP1L1,NONO,NT5E,RPS3,PARG,TRIP12,MDC1,ALYREF,SUPT16H,RTF2,PSMC1,H2AZ1,STMN1,RPS27,NUP43,KPNA6	55/-
13_Member	GO Biological Processes	GO:0071103	DNA conformation change	-8.074	-5.66396	1653,1654,3159,4171,4172,4174,4176,7153,10146,10973,51008,170506	DDX1,DDX3X,HMGA1,MCM2,MCM3,MCM5,MCM7,TOP2A,G3BP1,ASCC3,ASCC1,DHX36	12/89
13_Member	GO Biological Processes	GO:0032508	DNA duplex unwinding	-7.84314	-5.4624	1653,1654,3159,4171,4172,4174,4176,10146,10973,51008,170506	DDX1,DDX3X,HMGA1,MCM2,MCM3,MCM5,MCM7,G3BP1,ASCC3,ASCC1,DHX36	11/75
13_Member	GO Biological Processes	GO:0032392	DNA geometric change	-7.48423	-5.11742	1653,1654,3159,4171,4172,4174,4176,10146,10973,51008,170506	DDX1,DDX3X,HMGA1,MCM2,MCM3,MCM5,MCM7,G3BP1,ASCC3,ASCC1,DHX36	11/81
13_Member	CORUM	CORUM:387	MCM complex	-6.15244	-3.91171	4171,4172,4174,4176	MCM2,MCM3,MCM5,MCM7	4/6
13_Member	WikiPathways	WP4352	Ciliary landscape	-6.04431	-3.81373	3065,4171,4172,4174,4176,4218,5393,5719,7260,10048,10421,10640,10788,25904,30845	HDAC1,MCM2,MCM3,MCM5,MCM7,RAB8A,EXOSC9,PSMD13,EIPR1,RANBP9,CD2BP2,EXOC5,IQGAP2,CNOT10,EHD3	15/215
13_Member	GO Biological Processes	GO:0030174	regulation of DNA-templated DNA replication initiation	-5.72606	-3.56543	4171,4172,4174,4176,25792	MCM2,MCM3,MCM5,MCM7,CIZ1	5/15
13_Member	GO Biological Processes	GO:0051276	chromosome organization	-5.35454	-3.25305	472,546,1653,1654,3007,3159,3306,4171,4172,4174,4176,7153,9735,10146,10728,10973,11331,23172,23212,51008,55651,170506	ATM,ATRX,DDX1,DDX3X,H1-3,HMGA1,HSPA2,MCM2,MCM3,MCM5,MCM7,TOP2A,KNTC1,G3BP1,PTGES3,ASCC3,PHB2,ABRAXAS2,RRS1,ASCC1,NHP2,DHX36	22/485
13_Member	GO Biological Processes	GO:0090329	regulation of DNA-templated DNA replication	-5.17845	-3.10109	546,4171,4172,4174,4176,25792,58525	ATRX,MCM2,MCM3,MCM5,MCM7,CIZ1,WIZ	7/48
13_Member	GO Biological Processes	GO:0006268	DNA unwinding involved in DNA replication	-4.92703	-2.88353	3159,4171,4172,4174,4176	HMGA1,MCM2,MCM3,MCM5,MCM7	5/21
13_Member	GO Biological Processes	GO:0000727	double-strand break repair via break-induced replication	-4.66474	-2.66656	4171,4172,4174,4176	MCM2,MCM3,MCM5,MCM7	4/12
13_Member	Reactome Gene Sets	R-HSA-176974	Unwinding of DNA	-4.66474	-2.66656	4171,4172,4174,4176	MCM2,MCM3,MCM5,MCM7	4/12
13_Member	GO Biological Processes	GO:0006259	DNA metabolic process	-4.4334	-2.47626	472,546,1545,1653,3159,3838,3978,4171,4172,4174,4176,4255,4673,4841,4907,6188,7153,8505,9320,9656,10189,10728,10973,11198,51008,51507,55651	ATM,ATRX,CYP1B1,DDX1,HMGA1,KPNA2,LIG1,MCM2,MCM3,MCM5,MCM7,MGMT,NAP1L1,NONO,NT5E,RPS3,TOP2A,PARG,TRIP12,MDC1,ALYREF,PTGES3,ASCC3,SUPT16H,ASCC1,RTF2,NHP2	27/766
13_Member	GO Biological Processes	GO:1902969	mitotic DNA replication	-4.36916	-2.4173	3978,4171,4172,51507	LIG1,MCM2,MCM3,RTF2	4/14
13_Member	Reactome Gene Sets	R-HSA-69190	DNA strand elongation	-3.99	-2.08638	3978,4171,4172,4174,4176	LIG1,MCM2,MCM3,MCM5,MCM7	5/32
13_Member	KEGG Pathway	hsa03030	DNA replication	-3.73887	-1.9022	3978,4171,4172,4174,4176	LIG1,MCM2,MCM3,MCM5,MCM7	5/36
13_Member	GO Biological Processes	GO:0006261	DNA-templated DNA replication	-3.7093	-1.87799	546,3159,3978,4171,4172,4174,4176,10189,51507	ATRX,HMGA1,LIG1,MCM2,MCM3,MCM5,MCM7,ALYREF,RTF2	9/135
13_Member	GO Biological Processes	GO:0006260	DNA replication	-3.70154	-1.87289	546,3159,3978,4171,4172,4174,4176,4673,10189,11198,51507	ATRX,HMGA1,LIG1,MCM2,MCM3,MCM5,MCM7,NAP1L1,ALYREF,SUPT16H,RTF2	11/198
13_Member	GO Biological Processes	GO:0033260	nuclear DNA replication	-3.25624	-1.52237	3978,4171,4172,51507	LIG1,MCM2,MCM3,RTF2	4/26
13_Member	GO Biological Processes	GO:0044786	cell cycle DNA replication	-3.1917	-1.47206	3978,4171,4172,51507	LIG1,MCM2,MCM3,RTF2	4/27
13_Member	Reactome Gene Sets	R-HSA-68949	Orc1 removal from chromatin	-3.18118	-1.46759	4171,4172,4174,4176,5700,5719	MCM2,MCM3,MCM5,MCM7,PSMC1,PSMD13	6/71
13_Member	GO Biological Processes	GO:0006270	DNA replication initiation	-3.12984	-1.42778	4171,4172,4174,4176	MCM2,MCM3,MCM5,MCM7	4/28
13_Member	GO Biological Processes	GO:0006271	DNA strand elongation involved in DNA replication	-2.88701	-1.23796	3978,4172,4176	LIG1,MCM3,MCM7	3/15
13_Member	Reactome Gene Sets	R-HSA-68962	Activation of the pre-replicative complex	-2.85453	-1.21525	4171,4172,4174,4176	MCM2,MCM3,MCM5,MCM7	4/33
13_Member	GO Biological Processes	GO:0006281	DNA repair	-2.76098	-1.139	472,546,1653,3978,4171,4172,4174,4176,4255,4841,6188,8505,9320,9656,10973,11198,51008	ATM,ATRX,DDX1,LIG1,MCM2,MCM3,MCM5,MCM7,MGMT,NONO,RPS3,PARG,TRIP12,MDC1,ASCC3,SUPT16H,ASCC1	17/508
13_Member	Reactome Gene Sets	R-HSA-453279	Mitotic G1 phase and G1/S transition	-2.74584	-1.12803	3065,4171,4172,4174,4176,5700,5719,7153	HDAC1,MCM2,MCM3,MCM5,MCM7,PSMC1,PSMD13,TOP2A	8/149
13_Member	WikiPathways	WP2446	Retinoblastoma gene in cancer	-2.66986	-1.07519	3015,3065,3925,4172,4176,7153	H2AZ1,HDAC1,STMN1,MCM3,MCM7,TOP2A	6/89
13_Member	Reactome Gene Sets	R-HSA-69239	Synthesis of DNA	-2.66773	-1.07519	3978,4171,4172,4174,4176,5700,5719	LIG1,MCM2,MCM3,MCM5,MCM7,PSMC1,PSMD13	7/120
13_Member	Reactome Gene Sets	R-HSA-176187	Activation of ATR in response to replication stress	-2.66691	-1.07519	4171,4172,4174,4176	MCM2,MCM3,MCM5,MCM7	4/37
13_Member	Reactome Gene Sets	R-HSA-69052	Switching of origins to a post-replicative state	-2.62101	-1.0369	4171,4172,4174,4176,5700,5719	MCM2,MCM3,MCM5,MCM7,PSMC1,PSMD13	6/91
13_Member	GO Biological Processes	GO:0006275	regulation of DNA replication	-2.60713	-1.02452	546,4171,4172,4174,4176,25792,58525	ATRX,MCM2,MCM3,MCM5,MCM7,CIZ1,WIZ	7/123
13_Member	WikiPathways	WP45	G1 to S cell cycle control	-2.58047	-1.00782	472,4171,4172,4174,4176	ATM,MCM2,MCM3,MCM5,MCM7	5/64
13_Member	GO Biological Processes	GO:0022616	DNA strand elongation	-2.51203	-0.960454	3978,4172,4176	LIG1,MCM3,MCM7	3/20
13_Member	WikiPathways	WP466	DNA replication	-2.46308	-0.928115	4171,4172,4174,4176	MCM2,MCM3,MCM5,MCM7	4/42
13_Member	Reactome Gene Sets	R-HSA-69206	G1/S Transition	-2.45451	-0.922231	3065,4171,4172,4174,4176,5700,5719	HDAC1,MCM2,MCM3,MCM5,MCM7,PSMC1,PSMD13	7/131
13_Member	Reactome Gene Sets	R-HSA-69481	G2/M Checkpoints	-2.44005	-0.914161	472,4171,4172,4174,4176,5700,5719,9656	ATM,MCM2,MCM3,MCM5,MCM7,PSMC1,PSMD13,MDC1	8/167
13_Member	Reactome Gene Sets	R-HSA-69620	Cell Cycle Checkpoints	-2.34032	-0.834637	472,4171,4172,4174,4176,5700,5719,6232,9656,9735,348995	ATM,MCM2,MCM3,MCM5,MCM7,PSMC1,PSMD13,RPS27,MDC1,KNTC1,NUP43	11/292
13_Member	Reactome Gene Sets	R-HSA-68867	Assembly of the pre-replicative complex	-2.28019	-0.791783	4171,4172,4174,4176,5700,5719,23633	MCM2,MCM3,MCM5,MCM7,PSMC1,PSMD13,KPNA6	7/141
13_Member	Reactome Gene Sets	R-HSA-69306	DNA Replication	-2.16267	-0.700665	3978,4171,4172,4174,4176,5700,5719,23633	LIG1,MCM2,MCM3,MCM5,MCM7,PSMC1,PSMD13,KPNA6	8/186
13_Member	WikiPathways	WP179	Cell cycle	-2.03718	-0.600066	472,3065,4171,4172,4174,4176	ATM,HDAC1,MCM2,MCM3,MCM5,MCM7	6/120
13_Member	KEGG Pathway	hsa04110	Cell cycle	-2.0334	-0.597895	472,546,3065,4171,4172,4174,4176	ATM,ATRX,HDAC1,MCM2,MCM3,MCM5,MCM7	7/157
13_Member	Reactome Gene Sets	R-HSA-69002	DNA Replication Pre-Initiation	-2.01914	-0.585763	4171,4172,4174,4176,5700,5719,23633	MCM2,MCM3,MCM5,MCM7,PSMC1,PSMD13,KPNA6	7/158
14_Summary	GO Biological Processes	GO:0140694	non-membrane-bounded organelle assembly	-7.98297	-5.58292	1453,1654,1656,5239,6128,6134,6175,6188,6208,6232,7072,7812,9611,9735,9898,10146,23172,23212,23215,51154,54505,83939	CSNK1D,DDX3X,DDX6,PGM5,RPL6,RPL10,RPLP0,RPS3,RPS14,RPS27,TIA1,CSDE1,NCOR1,KNTC1,UBAP2L,G3BP1,ABRAXAS2,RRS1,PRRC2C,MRTO4,DHX29,EIF2A	22/-
14_Member	GO Biological Processes	GO:0140694	non-membrane-bounded organelle assembly	-7.98297	-5.58292	1453,1654,1656,5239,6128,6134,6175,6188,6208,6232,7072,7812,9611,9735,9898,10146,23172,23212,23215,51154,54505,83939	CSNK1D,DDX3X,DDX6,PGM5,RPL6,RPL10,RPLP0,RPS3,RPS14,RPS27,TIA1,CSDE1,NCOR1,KNTC1,UBAP2L,G3BP1,ABRAXAS2,RRS1,PRRC2C,MRTO4,DHX29,EIF2A	22/340
14_Member	GO Biological Processes	GO:0034063	stress granule assembly	-7.105	-4.76907	1654,1656,7072,7812,9898,10146,23215	DDX3X,DDX6,TIA1,CSDE1,UBAP2L,G3BP1,PRRC2C	7/26
15_Summary	GO Biological Processes	GO:0006886	intracellular protein transport	-7.63361	-5.26221	160,163,372,1315,3838,4130,4218,5494,6642,6643,7251,7353,7846,8906,9531,10628,10961,11260,11311,11331,22872,23633,25782,26515,56681,57403,150786,9230,9267,29924,30845,64411	AP2A1,AP2B1,ARCN1,COPB1,KPNA2,MAP1A,RAB8A,PPM1A,SNX1,SNX2,TSG101,UFD1,TUBA1A,AP1G2,BAG3,TXNIP,ERP29,XPOT,VPS45,PHB2,SEC31A,KPNA6,RAB3GAP2,TIMM10B,SAR1A,RAB22A,RAB6D,RAB11B,CYTH1,EPN1,EHD3,ARAP3	32/-
15_Member	GO Biological Processes	GO:0006886	intracellular protein transport	-7.63361	-5.26221	160,163,372,1315,3838,4130,4218,5494,6642,6643,7251,7353,7846,8906,9531,10628,10961,11260,11311,11331,22872,23633,25782,26515,56681,57403,150786	AP2A1,AP2B1,ARCN1,COPB1,KPNA2,MAP1A,RAB8A,PPM1A,SNX1,SNX2,TSG101,UFD1,TUBA1A,AP1G2,BAG3,TXNIP,ERP29,XPOT,VPS45,PHB2,SEC31A,KPNA6,RAB3GAP2,TIMM10B,SAR1A,RAB22A,RAB6D	27/519
15_Member	KEGG Pathway	hsa04144	Endocytosis	-3.97993	-2.07945	160,163,4218,6642,6643,7251,9230,9267,11311,29924,30845,57403,64411	AP2A1,AP2B1,RAB8A,SNX1,SNX2,TSG101,RAB11B,CYTH1,VPS45,EPN1,EHD3,RAB22A,ARAP3	13/250
16_Summary	GO Biological Processes	GO:0019693	ribose phosphate metabolic process	-7.05887	-4.72718	31,38,790,1737,2180,2539,2639,3615,4701,4702,4706,4731,4907,5315,8505,9061,9414,11332,55526,55753,55967,64087,84532,10135,22875,4245,472,1152,5359,8733,9517,9791,55326,847,2203,3421,113675,4124,23275,113189,201595,347734,5066,7920,22949,217,27430,28972,10539,788	ACACA,ACAT1,CAD,DLAT,ACSL1,G6PD,GCDH,IMPDH2,NDUFA7,NDUFA8,NDUFAB1,NDUFV3,NT5E,PKM,PARG,PAPSS1,TJP2,ACOT7,DHTKD1,OGDHL,NDUFA12,MCCC2,ACSS1,NAMPT,ENPP4,MGAT1,ATM,CKB,PLSCR1,GPAA1,SPTLC2,PTDSS1,AGPAT5,CAT,FBP1,IDH3G,SDSL,MAN2A1,POFUT2,CHST14,STT3B,SLC35B2,PAM,ABHD16A,PTGR1,ALDH2,MAT2B,SPCS1,GLRX3,SLC25A20	50/-
16_Member	GO Biological Processes	GO:0019693	ribose phosphate metabolic process	-7.05887	-4.72718	31,38,790,1737,2180,2539,2639,3615,4701,4702,4706,4731,4907,5315,8505,9061,9414,11332,55526,55753,55967,64087,84532	ACACA,ACAT1,CAD,DLAT,ACSL1,G6PD,GCDH,IMPDH2,NDUFA7,NDUFA8,NDUFAB1,NDUFV3,NT5E,PKM,PARG,PAPSS1,TJP2,ACOT7,DHTKD1,OGDHL,NDUFA12,MCCC2,ACSS1	23/416
16_Member	GO Biological Processes	GO:0046390	ribose phosphate biosynthetic process	-6.84255	-4.52741	31,38,790,1737,2180,2539,2639,3615,4701,4702,4706,4731,9061,11332,55967,84532	ACACA,ACAT1,CAD,DLAT,ACSL1,G6PD,GCDH,IMPDH2,NDUFA7,NDUFA8,NDUFAB1,NDUFV3,PAPSS1,ACOT7,NDUFA12,ACSS1	16/213
16_Member	GO Biological Processes	GO:0009259	ribonucleotide metabolic process	-6.70172	-4.40641	31,38,790,1737,2180,2639,3615,4701,4702,4706,4731,4907,5315,8505,9061,9414,11332,55526,55753,55967,64087,84532	ACACA,ACAT1,CAD,DLAT,ACSL1,GCDH,IMPDH2,NDUFA7,NDUFA8,NDUFAB1,NDUFV3,NT5E,PKM,PARG,PAPSS1,TJP2,ACOT7,DHTKD1,OGDHL,NDUFA12,MCCC2,ACSS1	22/402
16_Member	GO Biological Processes	GO:0009150	purine ribonucleotide metabolic process	-6.45636	-4.18372	31,38,1737,2180,2639,3615,4701,4702,4706,4731,4907,5315,8505,9061,9414,11332,55526,55753,55967,64087,84532	ACACA,ACAT1,DLAT,ACSL1,GCDH,IMPDH2,NDUFA7,NDUFA8,NDUFAB1,NDUFV3,NT5E,PKM,PARG,PAPSS1,TJP2,ACOT7,DHTKD1,OGDHL,NDUFA12,MCCC2,ACSS1	21/382
16_Member	GO Biological Processes	GO:0072521	purine-containing compound metabolic process	-6.34373	-4.07838	31,38,1737,2180,2539,2639,3615,4701,4702,4706,4731,4907,5315,8505,9061,9414,10135,11332,22875,55526,55753,55967,64087,84532	ACACA,ACAT1,DLAT,ACSL1,G6PD,GCDH,IMPDH2,NDUFA7,NDUFA8,NDUFAB1,NDUFV3,NT5E,PKM,PARG,PAPSS1,TJP2,NAMPT,ACOT7,ENPP4,DHTKD1,OGDHL,NDUFA12,MCCC2,ACSS1	24/492
16_Member	GO Biological Processes	GO:0009260	ribonucleotide biosynthetic process	-6.27992	-4.0253	31,38,790,1737,2180,2639,3615,4701,4702,4706,4731,9061,11332,55967,84532	ACACA,ACAT1,CAD,DLAT,ACSL1,GCDH,IMPDH2,NDUFA7,NDUFA8,NDUFAB1,NDUFV3,PAPSS1,ACOT7,NDUFA12,ACSS1	15/206
16_Member	GO Biological Processes	GO:0072522	purine-containing compound biosynthetic process	-6.24	-3.9922	31,38,1737,2180,2639,3615,4701,4702,4706,4731,4907,9061,10135,11332,55967,84532	ACACA,ACAT1,DLAT,ACSL1,GCDH,IMPDH2,NDUFA7,NDUFA8,NDUFAB1,NDUFV3,NT5E,PAPSS1,NAMPT,ACOT7,NDUFA12,ACSS1	16/236
16_Member	GO Biological Processes	GO:0006163	purine nucleotide metabolic process	-6.23982	-3.9922	31,38,1737,2180,2539,2639,3615,4701,4702,4706,4731,4907,5315,8505,9061,9414,10135,11332,55526,55753,55967,64087,84532	ACACA,ACAT1,DLAT,ACSL1,G6PD,GCDH,IMPDH2,NDUFA7,NDUFA8,NDUFAB1,NDUFV3,NT5E,PKM,PARG,PAPSS1,TJP2,NAMPT,ACOT7,DHTKD1,OGDHL,NDUFA12,MCCC2,ACSS1	23/463
16_Member	GO Biological Processes	GO:0033866	nucleoside bisphosphate biosynthetic process	-5.95862	-3.76022	31,38,1737,2180,2639,9061,11332,84532	ACACA,ACAT1,DLAT,ACSL1,GCDH,PAPSS1,ACOT7,ACSS1	8/53
16_Member	GO Biological Processes	GO:0034030	ribonucleoside bisphosphate biosynthetic process	-5.95862	-3.76022	31,38,1737,2180,2639,9061,11332,84532	ACACA,ACAT1,DLAT,ACSL1,GCDH,PAPSS1,ACOT7,ACSS1	8/53
16_Member	GO Biological Processes	GO:0034033	purine nucleoside bisphosphate biosynthetic process	-5.95862	-3.76022	31,38,1737,2180,2639,9061,11332,84532	ACACA,ACAT1,DLAT,ACSL1,GCDH,PAPSS1,ACOT7,ACSS1	8/53
16_Member	GO Biological Processes	GO:0009152	purine ribonucleotide biosynthetic process	-5.9359	-3.74059	31,38,1737,2180,2639,3615,4701,4702,4706,4731,9061,11332,55967,84532	ACACA,ACAT1,DLAT,ACSL1,GCDH,IMPDH2,NDUFA7,NDUFA8,NDUFAB1,NDUFV3,PAPSS1,ACOT7,NDUFA12,ACSS1	14/191
16_Member	GO Biological Processes	GO:0055086	nucleobase-containing small molecule metabolic process	-5.86622	-3.68364	31,38,790,1737,2180,2539,2639,3615,4245,4701,4702,4706,4731,4907,5315,8505,9061,9414,10135,11332,22875,55526,55753,55967,64087,84532	ACACA,ACAT1,CAD,DLAT,ACSL1,G6PD,GCDH,IMPDH2,MGAT1,NDUFA7,NDUFA8,NDUFAB1,NDUFV3,NT5E,PKM,PARG,PAPSS1,TJP2,NAMPT,ACOT7,ENPP4,DHTKD1,OGDHL,NDUFA12,MCCC2,ACSS1	26/599
16_Member	GO Biological Processes	GO:0009117	nucleotide metabolic process	-5.86085	-3.68364	31,38,790,1737,2180,2539,2639,3615,4701,4702,4706,4731,4907,5315,8505,9061,9414,10135,11332,55526,55753,55967,64087,84532	ACACA,ACAT1,CAD,DLAT,ACSL1,G6PD,GCDH,IMPDH2,NDUFA7,NDUFA8,NDUFAB1,NDUFV3,NT5E,PKM,PARG,PAPSS1,TJP2,NAMPT,ACOT7,DHTKD1,OGDHL,NDUFA12,MCCC2,ACSS1	24/524
16_Member	GO Biological Processes	GO:0006753	nucleoside phosphate metabolic process	-5.74668	-3.57534	31,38,790,1737,2180,2539,2639,3615,4701,4702,4706,4731,4907,5315,8505,9061,9414,10135,11332,55526,55753,55967,64087,84532	ACACA,ACAT1,CAD,DLAT,ACSL1,G6PD,GCDH,IMPDH2,NDUFA7,NDUFA8,NDUFAB1,NDUFV3,NT5E,PKM,PARG,PAPSS1,TJP2,NAMPT,ACOT7,DHTKD1,OGDHL,NDUFA12,MCCC2,ACSS1	24/532
16_Member	GO Biological Processes	GO:0006164	purine nucleotide biosynthetic process	-5.72527	-3.56543	31,38,1737,2180,2639,3615,4701,4702,4706,4731,9061,10135,11332,55967,84532	ACACA,ACAT1,DLAT,ACSL1,GCDH,IMPDH2,NDUFA7,NDUFA8,NDUFAB1,NDUFV3,PAPSS1,NAMPT,ACOT7,NDUFA12,ACSS1	15/228
16_Member	GO Biological Processes	GO:0009165	nucleotide biosynthetic process	-5.57947	-3.4336	31,38,790,1737,2180,2639,3615,4701,4702,4706,4731,9061,10135,11332,55967,84532	ACACA,ACAT1,CAD,DLAT,ACSL1,GCDH,IMPDH2,NDUFA7,NDUFA8,NDUFAB1,NDUFV3,PAPSS1,NAMPT,ACOT7,NDUFA12,ACSS1	16/265
16_Member	GO Biological Processes	GO:0090407	organophosphate biosynthetic process	-5.56638	-3.42868	31,38,472,790,1152,1737,2180,2539,2639,3615,4701,4702,4706,4731,5359,8733,9061,9517,9791,10135,11332,55326,55967,84532	ACACA,ACAT1,ATM,CAD,CKB,DLAT,ACSL1,G6PD,GCDH,IMPDH2,NDUFA7,NDUFA8,NDUFAB1,NDUFV3,PLSCR1,GPAA1,PAPSS1,SPTLC2,PTDSS1,NAMPT,ACOT7,AGPAT5,NDUFA12,ACSS1	24/545
16_Member	GO Biological Processes	GO:1901293	nucleoside phosphate biosynthetic process	-5.53741	-3.41036	31,38,790,1737,2180,2639,3615,4701,4702,4706,4731,9061,10135,11332,55967,84532	ACACA,ACAT1,CAD,DLAT,ACSL1,GCDH,IMPDH2,NDUFA7,NDUFA8,NDUFAB1,NDUFV3,PAPSS1,NAMPT,ACOT7,NDUFA12,ACSS1	16/267
16_Member	KEGG Pathway	hsa01200	Carbon metabolism	-5.0555	-2.99653	38,847,1737,2203,2539,3421,5315,55753,84532,113675	ACAT1,CAT,DLAT,FBP1,G6PD,IDH3G,PKM,OGDHL,ACSS1,SDSL	10/115
16_Member	GO Biological Processes	GO:1901137	carbohydrate derivative biosynthetic process	-4.9161	-2.87692	31,38,790,1737,2180,2539,2639,3615,4124,4245,4701,4702,4706,4731,4907,8733,9061,11332,23275,55967,84532,113189,201595,347734	ACACA,ACAT1,CAD,DLAT,ACSL1,G6PD,GCDH,IMPDH2,MAN2A1,MGAT1,NDUFA7,NDUFA8,NDUFAB1,NDUFV3,NT5E,GPAA1,PAPSS1,ACOT7,POFUT2,NDUFA12,ACSS1,CHST14,STT3B,SLC35B2	24/596
16_Member	GO Biological Processes	GO:1901568	fatty acid derivative metabolic process	-4.76013	-2.73988	31,38,2180,2639,5066,7920,11332,22949	ACACA,ACAT1,ACSL1,GCDH,PAM,ABHD16A,ACOT7,PTGR1	8/76
16_Member	GO Biological Processes	GO:0035384	thioester biosynthetic process	-4.46014	-2.49289	31,38,1737,2180,2639,84532	ACACA,ACAT1,DLAT,ACSL1,GCDH,ACSS1	6/42
16_Member	GO Biological Processes	GO:0071616	acyl-CoA biosynthetic process	-4.46014	-2.49289	31,38,1737,2180,2639,84532	ACACA,ACAT1,DLAT,ACSL1,GCDH,ACSS1	6/42
16_Member	KEGG Pathway	hsa00620	Pyruvate metabolism	-4.17624	-2.25001	31,38,217,1737,5315,84532	ACACA,ACAT1,ALDH2,DLAT,PKM,ACSS1	6/47
16_Member	GO Biological Processes	GO:0033865	nucleoside bisphosphate metabolic process	-4.10014	-2.18049	31,38,1737,2180,2639,9061,11332,64087,84532	ACACA,ACAT1,DLAT,ACSL1,GCDH,PAPSS1,ACOT7,MCCC2,ACSS1	9/120
16_Member	GO Biological Processes	GO:0033875	ribonucleoside bisphosphate metabolic process	-4.10014	-2.18049	31,38,1737,2180,2639,9061,11332,64087,84532	ACACA,ACAT1,DLAT,ACSL1,GCDH,PAPSS1,ACOT7,MCCC2,ACSS1	9/120
16_Member	GO Biological Processes	GO:0034032	purine nucleoside bisphosphate metabolic process	-4.10014	-2.18049	31,38,1737,2180,2639,9061,11332,64087,84532	ACACA,ACAT1,DLAT,ACSL1,GCDH,PAPSS1,ACOT7,MCCC2,ACSS1	9/120
16_Member	GO Biological Processes	GO:0044272	sulfur compound biosynthetic process	-4.0596	-2.14643	31,38,1737,2180,2639,9061,27430,84532,113189,347734	ACACA,ACAT1,DLAT,ACSL1,GCDH,PAPSS1,MAT2B,ACSS1,CHST14,SLC35B2	10/150
16_Member	GO Biological Processes	GO:0035337	fatty-acyl-CoA metabolic process	-3.51814	-1.72261	31,38,2180,2639,11332	ACACA,ACAT1,ACSL1,GCDH,ACOT7	5/40
16_Member	GO Biological Processes	GO:0006637	acyl-CoA metabolic process	-3.375	-1.6148	31,38,1737,2180,2639,11332,84532	ACACA,ACAT1,DLAT,ACSL1,GCDH,ACOT7,ACSS1	7/91
16_Member	GO Biological Processes	GO:0035383	thioester metabolic process	-3.375	-1.6148	31,38,1737,2180,2639,11332,84532	ACACA,ACAT1,DLAT,ACSL1,GCDH,ACOT7,ACSS1	7/91
16_Member	WikiPathways	WP5355	Metabolic Epileptic Disorders	-3.34613	-1.59377	38,1737,2203,2639,5315,28972,55526	ACAT1,DLAT,FBP1,GCDH,PKM,SPCS1,DHTKD1	7/92
16_Member	GO Biological Processes	GO:0046949	fatty-acyl-CoA biosynthetic process	-3.1917	-1.47206	31,38,2180,2639	ACACA,ACAT1,ACSL1,GCDH	4/27
16_Member	GO Biological Processes	GO:0006790	sulfur compound metabolic process	-3.16251	-1.45145	31,38,1737,2180,2639,4706,9061,10539,11332,27430,84532,113189,347734	ACACA,ACAT1,DLAT,ACSL1,GCDH,NDUFAB1,PAPSS1,GLRX3,ACOT7,MAT2B,ACSS1,CHST14,SLC35B2	13/304
16_Member	GO Biological Processes	GO:0006084	acetyl-CoA metabolic process	-3.07047	-1.38012	31,38,1737,84532	ACACA,ACAT1,DLAT,ACSS1	4/29
16_Member	GO Biological Processes	GO:1901570	fatty acid derivative biosynthetic process	-3.02351	-1.34922	31,38,2180,2639,5066	ACACA,ACAT1,ACSL1,GCDH,PAM	5/51
16_Member	GO Biological Processes	GO:0006085	acetyl-CoA biosynthetic process	-2.97912	-1.3181	38,1737,84532	ACAT1,DLAT,ACSS1	3/14
16_Member	WikiPathways	WP143	Fatty acid beta oxidation	-2.80525	-1.17505	38,788,2180,2639	ACAT1,SLC25A20,ACSL1,GCDH	4/34
16_Member	KEGG Pathway	hsa00010	Glycolysis / Gluconeogenesis	-2.49351	-0.947635	217,1737,2203,5315,84532	ALDH2,DLAT,FBP1,PKM,ACSS1	5/67
16_Member	KEGG Pathway	hsa00071	Fatty acid degradation	-2.42573	-0.905326	38,217,2180,2639	ACAT1,ALDH2,ACSL1,GCDH	4/43
16_Member	KEGG Pathway	hsa00630	Glyoxylate and dicarboxylate metabolism	-2.00797	-0.578314	38,847,84532	ACAT1,CAT,ACSS1	3/30
17_Summary	GO Biological Processes	GO:0031329	regulation of cellular catabolic process	-6.50737	-4.23103	351,472,1634,1915,1982,2203,2521,2629,3183,4218,4849,4904,5393,7812,8761,9517,9531,9611,9967,10059,23367,23555,25782,25904,26986,29110,54888,60592,66036,79882,124245,170506,1453,5700,7041,8078,10134,64321	APP,ATM,DCN,EEF1A1,EIF4G2,FBP1,FUS,GBA1,HNRNPC,RAB8A,CNOT3,YBX1,EXOSC9,CSDE1,PABPC4,SPTLC2,BAG3,NCOR1,THRAP3,DNM1L,LARP1,TSPAN15,RAB3GAP2,CNOT10,PABPC1,TBK1,NSUN2,SCOC,MTMR9,ZC3H14,ZC3H18,DHX36,CSNK1D,PSMC1,TGFB1I1,USP5,BCAP31,SOX17	38/-
17_Member	GO Biological Processes	GO:0031329	regulation of cellular catabolic process	-6.50737	-4.23103	351,472,1634,1915,1982,2203,2521,2629,3183,4218,4849,4904,5393,7812,8761,9517,9531,9611,9967,10059,23367,23555,25782,25904,26986,29110,54888,60592,66036,79882,124245,170506	APP,ATM,DCN,EEF1A1,EIF4G2,FBP1,FUS,GBA1,HNRNPC,RAB8A,CNOT3,YBX1,EXOSC9,CSDE1,PABPC4,SPTLC2,BAG3,NCOR1,THRAP3,DNM1L,LARP1,TSPAN15,RAB3GAP2,CNOT10,PABPC1,TBK1,NSUN2,SCOC,MTMR9,ZC3H14,ZC3H18,DHX36	32/783
17_Member	GO Biological Processes	GO:0016239	positive regulation of macroautophagy	-3.89726	-2.02548	1634,9517,9531,23367,25782,29110,60592	DCN,SPTLC2,BAG3,LARP1,RAB3GAP2,TBK1,SCOC	7/75
17_Member	GO Biological Processes	GO:0009896	positive regulation of catabolic process	-3.78752	-1.93715	351,472,1453,1634,2629,4849,5393,5700,7041,8078,9517,9531,10134,23367,25782,25904,26986,29110,60592,64321,124245,170506	APP,ATM,CSNK1D,DCN,GBA1,CNOT3,EXOSC9,PSMC1,TGFB1I1,USP5,SPTLC2,BAG3,BCAP31,LARP1,RAB3GAP2,CNOT10,PABPC1,TBK1,SCOC,SOX17,ZC3H18,DHX36	22/617
17_Member	GO Biological Processes	GO:0010506	regulation of autophagy	-3.02013	-1.34677	472,1634,1915,1982,2629,4218,9517,9531,10059,23367,25782,29110,60592,66036	ATM,DCN,EEF1A1,EIF4G2,GBA1,RAB8A,SPTLC2,BAG3,DNM1L,LARP1,RAB3GAP2,TBK1,SCOC,MTMR9	14/355
17_Member	GO Biological Processes	GO:0031331	positive regulation of cellular catabolic process	-2.75801	-1.139	351,472,1634,4849,5393,9517,9531,23367,25782,25904,26986,29110,60592,124245,170506	APP,ATM,DCN,CNOT3,EXOSC9,SPTLC2,BAG3,LARP1,RAB3GAP2,CNOT10,PABPC1,TBK1,SCOC,ZC3H18,DHX36	15/421
17_Member	GO Biological Processes	GO:0016241	regulation of macroautophagy	-2.57019	-1.00236	1634,2629,9517,9531,23367,25782,29110,60592	DCN,GBA1,SPTLC2,BAG3,LARP1,RAB3GAP2,TBK1,SCOC	8/159
17_Member	GO Biological Processes	GO:0010508	positive regulation of autophagy	-2.13694	-0.678103	1634,9517,9531,23367,25782,29110,60592	DCN,SPTLC2,BAG3,LARP1,RAB3GAP2,TBK1,SCOC	7/150
18_Summary	CORUM	CORUM:308	60S ribosomal subunit, cytoplasmic	-6.37483	-4.10585	6124,6128,6134,6143,6155,6156,6175,9045,6205,1654	RPL4,RPL6,RPL10,RPL19,RPL27,RPL30,RPLP0,RPL14,RPS11,DDX3X	10/-
18_Member	CORUM	CORUM:308	60S ribosomal subunit, cytoplasmic	-6.37483	-4.10585	6124,6128,6134,6143,6155,6156,6175,9045	RPL4,RPL6,RPL10,RPL19,RPL27,RPL30,RPLP0,RPL14	8/47
18_Member	CORUM	CORUM:5266	TNF-alpha/NF-kappa B signaling complex 6	-4.36916	-2.4173	6124,6128,6156,6205	RPL4,RPL6,RPL30,RPS11	4/14
18_Member	CORUM	CORUM:5380	TRBP containing complex (DICER, RPL7A, EIF6, MOV10 and subunits of the 60S ribosomal particle)	-3.3237	-1.57356	6143,6155,6156,9045	RPL19,RPL27,RPL30,RPL14	4/25
18_Member	CORUM	CORUM:5232	TNF-alpha/Nf-kappa B signaling complex (RPL6, RPL30, RPS13, CHUK, DDX3X, NFKB2, NFKBIB, REL, IKBKG, NFKB1, MAP3K8, RELB, GLG1, NFKBIA, RELA, TNIP2, GTF2I)	-2.72209	-1.11555	1654,6128,6156	DDX3X,RPL6,RPL30	3/17
19_Summary	Reactome Gene Sets	R-HSA-8957275	Post-translational protein phosphorylation	-6.18601	-3.94185	213,351,813,1462,2200,3371,3698,3913,5034,10618,51280	ALB,APP,CALU,VCAN,FBN1,TNC,ITIH2,LAMB2,P4HB,TGOLN2,GOLM1	11/-
19_Member	Reactome Gene Sets	R-HSA-8957275	Post-translational protein phosphorylation	-6.18601	-3.94185	213,351,813,1462,2200,3371,3698,3913,5034,10618,51280	ALB,APP,CALU,VCAN,FBN1,TNC,ITIH2,LAMB2,P4HB,TGOLN2,GOLM1	11/108
19_Member	Reactome Gene Sets	R-HSA-381426	Regulation of Insulin-like Growth Factor (IGF) transport and uptake by Insulin-like Growth Factor Binding Proteins (IGFBPs)	-5.55363	-3.42395	213,351,813,1462,2200,3371,3698,3913,5034,10618,51280	ALB,APP,CALU,VCAN,FBN1,TNC,ITIH2,LAMB2,P4HB,TGOLN2,GOLM1	11/125
20_Summary	Reactome Gene Sets	R-HSA-9711123	Cellular response to chemical stress	-6.04431	-3.81373	213,847,2539,5034,5700,5719,7001,7295,7353,8714,9611,9612,10061,10628,26043,4360,9902	ALB,CAT,G6PD,P4HB,PSMC1,PSMD13,PRDX2,TXN,UFD1,ABCC3,NCOR1,NCOR2,ABCF2,TXNIP,UBXN7,MRC1,MRC2	17/-
20_Member	Reactome Gene Sets	R-HSA-9711123	Cellular response to chemical stress	-6.04431	-3.81373	213,847,2539,5034,5700,5719,7001,7295,7353,8714,9611,9612,10061,10628,26043	ALB,CAT,G6PD,P4HB,PSMC1,PSMD13,PRDX2,TXN,UFD1,ABCC3,NCOR1,NCOR2,ABCF2,TXNIP,UBXN7	15/215
20_Member	Reactome Gene Sets	R-HSA-9755511	KEAP1-NFE2L2 pathway	-3.21612	-1.48764	2539,5700,5719,7295,7353,8714,10061,26043	G6PD,PSMC1,PSMD13,TXN,UFD1,ABCC3,ABCF2,UBXN7	8/126
20_Member	Reactome Gene Sets	R-HSA-9759194	Nuclear events mediated by NFE2L2	-2.4822	-0.94044	2539,5700,5719,7295,8714,10061	G6PD,PSMC1,PSMD13,TXN,ABCC3,ABCF2	6/97
20_Member	Reactome Gene Sets	R-HSA-1236978	Cross-presentation of soluble exogenous antigens (endosomes)	-2.22124	-0.74711	4360,5700,5719,9902	MRC1,PSMC1,PSMD13,MRC2	4/49
